# Supplementary material for: Perceptions of risk of SARS-CoV-2 transmission in social and educational activities by infectious diseases and general pediatric healthcare providers, a pre-vaccine risk perception cross-sectional survey
Source: PLoS One. 2022 Feb 11;17(2):e0263767. doi: 10.1371/journal.pone.0263767 (PMC8836310; doi:10.1371/journal.pone.0263767)
Supplement: S1 Data — (CSV) [file pone.0263767.s001.csv]

Q1_Care_COVID_pts	Q2_Surge	Q3_Mask_order	Q4_Mask_compliance_Percentage	Q5_10box	Q5_11party	Q5_12gym	Q5_13hair	Q5_14take	Q5_15ppe	Q5_16event	Q5_17wait	Q5_1home	Q5_2care	Q5_3park	Q5_4bar	Q5_5bus	Q5_6FB	Q5_7shop	Q5_8air	Q5_9eat	Q6_10gym	Q6_11hair	Q6_12take	Q6_13event	Q6_14wait	Q6_1park	Q6_2bar	Q6_3bus	Q6_4FB	Q6_5shop	Q6_6air	Q6_7eat	Q6_8box	Q6_9party	Q7_children_home	Q8_schooling_policy	Q9_1Ustudent	Q9_2HSstudent	Q9_3Estudent	Q9_4Dchild	Q9_5Ueducator	Q9_6HSeducator	Q9_7Eeducator	Q9_8Deducator	Q_11_role	Q_11other	Q_12_Specialty	Q_12other	Q_13
Yes	Yes	Yes	51-75	6	4	3	3	1	1	6	5	0	10	3	8	6	4	5	5	5	5	5	2	7	5	4	9	8	4	5	6	6	6	6	Yes	Temporary Virtual	4	3	1	2	2	1	2	2	MD		PID		Peds
Yes	No	Yes	51-75	3	5	7	6	0	1	10	2	0	10	0	5	5	7	2	7	6	8	9	1		5	3	10	10	7	7	8	7	7	2		Mix		2	1	4	2	2	1	3	MD		PID		Peds
Yes	No	Yes	<25	6	6	7	3	2	2	10	4	0	10	2	8	6	8	4	6	6	8	8	6	10	6	4	10	10	10	10	10	10	10	6	No	Mix	3	3	3	3	3	3	3	3	MD		PID		Peds
Yes	No	Yes	26-50	5	5	10	3	1	0	8	3	0	9	1	10	5	9	2	7	9	10	8	3	10	8	3	10	10	10	5	10	10	7	7	Yes	Mix	8	7	2	2	4	4	3	3	MD		PID		Peds
Yes	Yes	Yes	51-75	6	4	7	6	2	3	8	5	0	10	1	8	5	8	5	5	6	7	8	3	9	7	3	9	7	9	7	8	6	7	5	No	Mix	2	2	3	5	2	2	3	5	MD		PID		Peds
Yes	No	Yes	>76	5	3	6	4	2	4	9	3	0	10	1	9	6	7	4	8	8	7	5	3	10	5	1	9	7	6	5	8	8	7	4	Yes	Mix	6	5	4	4	5	5	5	5	MD		PID		Peds
Yes	No	No	26-50	3	5	7	3	1	3	9	2	0	10	1	8	8	7	3	5	7	9	9	3	10	8	2	9	9	7	7	10	9	7	8	Yes	Mix	7	5	3	2	7	6	3	2	MD		Peds		Peds
Yes	No	Yes	26-50	10	7	7	7	3	2	8	6	0	10	3	10	10	9	5	10	10	10	10	5	9	8	7	10	10	10	10	10	10	10	7	Yes	Virtual	9	9	5	4	6	5	5	8	MD		PID		Peds
Yes	No	Yes	51-75	3	1	6	2	1	3	8	2	0	10	1	8	4	5	1	5	6	8	5	2	9	7	2	9	8	6	5	9	8	7	3	No	Virtual	8	6	3	1	9	10	9	6	MD		PID		Peds
Yes	No	Yes	<25	6	2	5	3	1	2	7	3	0	10	2	6	5	7	3	5	4	7	5	3	9	5	3	8	7	9	5	8	6	8	3	Yes	Mix	4	3	1	2	3	3	4	5	MD		Peds		Peds
Yes	No	Yes	51-75	2	8	2	2	0	3	9	3	0	10	1	8	6	5	2	4	3	5	5	0	9	6	5	9	7	8	7	9	7	6	9	Yes	Virtual	4	2	2	2	1	1	4	5	APP		Peds		Peds
Yes	No	No	<25	8	3	5	2	2	1	10	2	0	10	1	8	7	5	1	7	8	7	9	6	10	7	2	10	9	7	6	10	9	9	6	Yes	Mix	8	7	3	2	4	4	5	5	MD		Peds		Peds
Yes	No	Yes	>76	6	6	6	3	0	0	9	1	0	10	1	8	8	8	2	7	7	9	9	1	10	7	2	10	9	9	4	9	9	10	8	Yes	Mix	8	4	3	4	1	1	2	2	MD		PID		Peds
No	No	Yes	51-75	4	3	5	5	1	9	8	4	1	10	2	9	7	5	4	4	6	7	7	3	10	9	1	10	10	5	9	10	9	10	4	No	Mix	7	6	5	4	7	7	6	6	Pharm		AID		Both
Yes	No	No	>76	6	3		3	1	4	7	4	0	9	3	7	7	5	3	4	4	6	3	2	9	6	3	8	8	5	5	7	5	8	3	Yes	Mix	6	6	4	5	5	5	7	7	MD		Peds		Peds
Yes	No	Yes	>76	5	2	4	3	3	2	10	5	0	10	1	9	9	6	3	6	5	7	6	5	10	10	1	10	10	7	6	10	10	10	4	Yes	Mix	8	8	4	2	8	8	7	6	MD		PID		Peds
Yes	No	Yes	51-75	6	2	7	3	1	3	7	3	0	10	1	9	7	6	3	6	7	7	6	2	8	6	1	9	8	6	6	7	8	6	2	Yes	Mix	10	9	4	2	8	7	4	3	MD		Peds		Peds
Yes	No	Yes	26-50	3	2	2	0	0	1	9	2	0	10	2	9	8	8	3	3	5	3	5	3	9	8	2	10	9	9	5	10	5	6	2	No	Virtual	3	4	2	2	1	2	2	3	MD		PID		Peds
Yes	No	Yes	51-75	6	2	7	5	2	6	8	4	0	10	1	8	4	7	3	8	8	9	8	3	9	7	1	9	7	7	6	10	8	8	3	Yes	In-person	7	6	4	4	5	7	3	3	Pharm		PID		Peds
Yes	No	Yes	51-75	5	8	8	5	3	1	10	3	1	10	3	10	5	8	5	5	5	10	10	10	10	10	5	10	10	10	10	10	10	10	10	No	Not Sure	2	5	5	5	2	2	2	2	MD		PID		Peds
Yes	No	Yes	26-50	2	2	3	3	1	1	9	1	0	10	1	9	5	7	1	4	3	10	10	2	10	6	1	10	9	10	5	10	10	8	3	Yes	Mix	6	6	3	7	3	3	2	9	MD		PID		Peds
Yes	No	Yes	51-75	8	4	8	5	2	1	10	7	0	10	1	10	6	10	4	6	8	10	10	8	10	10	2	10	9	9	8	9	10	10	3	No	Mix	7	6	3	2	6	6	4	4	MD		PID		Peds
Yes	No	Yes	<25	5	3	3	4	1	1	6	7	0	10	0	9	7	3	1	7	5	5	9	5	10	8	1	10	10	5	5	10	8	8	1	No	Mix	5	5	1	1	1	1	1	4	MD		Peds		Peds
Yes	Yes	Yes	>76	2	2	6	2	1	1	7	1	0	10	1	9	4	3	2	5	5	7	7	2	10	8	1	10	8	3	6	10	8	8	6	Yes	Virtual	7	3	2	1	2	2	2	1	MD		Med-Peds		Both
Yes	No	Yes	51-75	3	6	8	3	0	3	8	4	0	10	0	8	5	6	2	4	5	10	5	1	8	7	3	10	7	7	3	5	5	5	7	No	Mix	8	3	4	4	2	2	5	7	MD		PID		Peds
Yes	No	Yes	26-50	3	2	5	1	0	2	3	1	0	10	0	4	2	5	2	4	6	10	9	2	8	9	1	10	8	10	8	10	10	9	6	No	Mix	1	1	1	3	1	1	2	5	MD		Peds		Peds
Yes	No	Yes	>76	8	5	8	5	1	2	8	2	0	10	1	10	9	3		8	8	10	10	4	10	8	7	10	10	10	8	10	10	10	5	Yes	Mix	8	5	4	3	7	6	3	2	MD		PID		Peds
Yes	No	Yes	51-75	5	2	6	4	1	1	9	3	0	10	0	8	6	6	4	5	7	9	5	2	9	6	1	10	9	8	7	7	9	8	3	Yes	Mix	7	7	4	3	5	5	2	2	MD		PID		Peds
Yes	No	Yes	>76	3	1	4	2	0	1	9	1	0	10	1	10	3	7	1	5	9	7	10	3	9	4	1	10	9	9	7	7	9	7	3	Yes	Mix	8	8	8	3	3	3	3	2	MD		PID		Peds
Yes	No	Yes	26-50	7	5	5	3	1	1	9	3	0	9	1	9	5	8	5	7	9	8	6	3	9	6	2	10	8	8	6	9	10	9	6	Yes	Virtual	2	2	2	2	2	2	2	3	MD		PID		Peds
Yes	No	Yes	>76	4	5	6	3	1	3	9	4	2	9	1	8	8	6	3	9	6	8	8	3	10	7	1	10	10	7	6	10	9	7	7	No	Mix	4	4	3	2	6	6	4	2	MD		PID		Peds
	No	Yes	26-50	7	3	4	3	1	4	8	2	0	10	1	9	5	6	4	7	7	8	8	5	10	7	2	10	10	9	7	9	9	9	6	Yes	Virtual	4	4	3	2	2	2	1	1	MD		Peds		Peds
Yes	No	Yes	51-75	2	3	4	1	0	1	8	1	0	8	0	6	5	3	3	3	5	4	6	2	9	3	1	9	7	4	4	7	7	5	5	Yes	Mix	1	1	0	0	1	1	3	3	MD		Family Med		Adult
Yes	No	No	<25	5	4	6	2	1	2	10	2	0	10	1	8	7	9	2	7	7	8	5	2	10	6	2	10	9	10	6	9	7	8	4	No	Mix	7	7	3	2	2	3	3	3	MD		Peds		Peds
Yes	No	Yes	>76	8	3	3	6	4	1	8	6	1	10	1	6	4	6	2	4	8	8	9	7	9	10	4	9	9	9	8	8	9	10	8	No	Mix	4	6	8	7	4	5	6	7	Missing		PID		Peds
Yes	Yes	Yes	>76	4	1	5	4	1	2	7		0	10	1	7	6	5	5	6	6	7	7	3	10	5	1	10	7	7	5	8	8	7	1	Yes	Mix	6	6	4	4	4	4	4	4	MD		PID		Peds
Yes	No	Yes	51-75	8	2	6	4	1	5	10	4	0	10	0	10	5	8	4	9	5	8	8	2	10	7	5	10	10	10	10	10	10	10	5	Yes	Virtual	10	8	2	5	8	8	5	8	MD		Peds		Peds
Yes	Yes	Yes	51-75	8	5	9	7	3	4	10	9	1	10	1	10	10	9	3	9	10	10	10	7	10	10		9	10	10	9	10	10	9	9	No	Mix	7	7	6	7	3	4	7	7	MD		Peds	Peds ID	Peds
Yes	No	Yes	26-50	3		8	4	0	1	9	2	2	10	0	8	3	7	1	5	7	9	8	2	9	6	0	9	7	9	3	7	9	6	4	Yes	Virtual	4	4	3	6	1	1	3	4	MD		PID		Peds
Yes	No	Yes	>76	1	1	2	1	0	0	4	1	0	5	0	8	6	3	1	2	4	3	6	1	8	5	1	8	8	4	4	7	4	4	1	Yes	Virtual	6	3	1	0	1	1	1	0	APP		Peds		Peds
Yes	No	No	<25	5	3	6	3	2	4	9	2	0	8	1	8	8	5	3	3	5	10	10	4	10	7	3	10	10	6	4	8	8	8	4	Yes	Virtual	6	4	3	3	6	6	3	2	MD		Peds		Peds
Yes	No	Yes	51-75	4	1	2	2	0	0	5	2	1	5	0	7	3	3	2	4	3	6	4	1	7	3	0	7	5	3	2	7	5	7	2	Yes	Virtual	5	4	3	2	1	1	2	4	MD		PID		Peds
No	Yes	Yes	51-75	8	5	8	7	1	5	10	5	0	10	1	8	8	9	5	9	9	10	9	3	10	9	2	10	10	10	9	10	10	9	7	No	Virtual	8	9	10	10	8	9	10	10	Pharm		AID		Adult
Yes	No	Yes	26-50	6	7	8	6	1	2	10	2	0	10	1	9	9	8	4	5	8	9	8	2	10	6	2	10	10	9	8	8	9	8	7	Yes	Mix	9	8	6	5	9	8	6	6	MD		Peds		Peds
Yes	No	Yes	26-50	7	6	6	7	3	6	10	6	1	10	2	10	7	7	5	7	7	7	10	3	10	8	4	10	8	8	7	10	10	8	7	Yes	Virtual	6	6	5	5	5	6	5	5	MD		Peds		Peds
Yes	No	Yes	>76	6	3	4	3	1	2	8	3	1	10	1	8	8	5	3	6	5	9	8	1	8	1	1	9	9	9	9	9	9	8	4	Yes	In-person	5	4	2	1	7	6	5	3	MD		Peds		Peds
Yes	No	Yes	51-75	6	2	6	3	1	4	5	1	0	10	1	7	3	5	3	4	5	7	6	4	9	4	3	9	6	8	6	8	6	8	4	Yes	Temporary Virtual	3	5	6	6	2	3	4	5	MD		PID		Peds
Yes	Yes	Yes	>76	3	3	7	1	1	7	9	2	0	10	0	7	4	7	2	5	4	9	5	2	10	3	2	9	8	7	6	7	7	4	4	Yes	Temporary Virtual	3	3	2	1	3	3	4	4	MD		PID		Peds
Yes	No	Yes	51-75	3	4	3	2	1	2	9	1	0	10	0	8	4	6	2	5	6	4	4	2	10	2	2	10	8	6	3	7	9	5	5	Yes	Temporary Virtual	4	4	2	1	4	4	2	2	MD		PID		Peds
Yes	No	Yes	26-50	3	4	7	1	0	1	9	3	0	10	0	9	4	8	2	7	5	9	6	1	10	6	0	9	8	9	4	8	7	6	1	No	Mix	9	8	4	2	6	6	6	6	MD		PID		Peds
Yes	No	Yes	51-75	8	2	6	3	2	1	8	5	0	5	0	9	5	8	4	7	7	9	9	3	10	7	3	10	9	9	6	8	7	9	4	Yes	Mix	6	6	3	2	6	6	5	3	MD		PID		Peds
Yes	No	Yes	26-50	7	3	9	7	1	1	10	7	0	10	2	9	8	9	6	8	5	10	10	8	10	10	7	10	10	9	9	10	9	10	5	No	Mix	9	8	2	2	9	9	2	1	MD		PID		Peds
No	Yes	Yes	>76	5	3	6	3	2	6	5	2	0	10	1	8	5	7	2	4	7	8	8	2	9	5	1	10	8	9	5	8	10	8	5	Yes	Virtual	7	7	2	4	7	7	4	6	Pharm		Peds		Peds
Yes	No	Yes	51-75	3	1	4	2	2	1	10	2	1	6	1	10	7	3	2	2	4	9	8	8	10	7	1	10	8	7	8	7	9	8	1	Yes	Temporary Virtual	7	6	4	3	5	6	4	3	MD		PID		Peds
No	No	Yes	51-75	1	2	7	7	0	0	10	0	0	10	0	7	7	7	1	3	7	10	10	3	10	8	0	10	10	10	10	10	10	10	5	Yes	In-person	7	7	2	4	7	7	4	4	Pharm		PID		Peds
Yes	No	Yes	51-75	6	2	5	3	1	2	8	5	0	9	0	5	7	5	2	4	5	6	8	3	10	8	0	9	9	5	8	8	6	9	2	Yes	Mix	3	4	2	1	4	4	2	1	Pharm		PID		Peds
Yes	Yes	Yes	>76	4	2	5	3	1	1	10	2	0	10			4	5	2	4	4	7	7	1	10	9	5	8	8	9	6	8	8	7	5	Yes	Mix	6	6	2	2	6	6	1	1	MD		PID		Peds
Yes	No	Yes	26-50	1	3	5	2	0	1	10	1	0	10	0	10	4	7	1	5	5	10	10	3	10	10	0	10	10	10	9	10	10	10	10	Yes	Mix	3	2	1	1	1	1	1	1	MD		PID		Peds
Yes	No	Yes	51-75	6	3	9	2	2	2	10	3	0	10	0	10	7	7	3	5	9	10	10	4	10	10	1	10	10	10	10	10	10	10	6	Yes	Virtual	7	5	1	1	3	3	1	1	MD		Peds		Peds
Yes	No	Yes	51-75	3	5	5	2	0	1	9	1	0	10	0	8	3	5	1	7	6	4	6	0	9	4	0	8	4	4	3	8	7	3	5	Yes	Temporary Virtual	9	7	5	4	2	6	5	3	APP		Peds		Peds
Yes	No	Yes	>76	4	4	6	5	1	2	10	2	0	10	0	7	3	8	3	7	7	10	9	1	10	5	1	9	7	10	6	10	10	10	5	Yes	Virtual	10	9	3	3	7	6	5	5	MD		PID		Peds
Yes	No	Yes	51-75	6	3	6	5	1	6	8	3	0	10	1	8	4	8	2	7	6	7	7	4	8	5	3	8	8	8	5	7	7	6	5	Yes	Mix	7	5	1	2	9	4	3	3	MD		PID		Peds
Yes	No	Yes	26-50	8	2	5	4	2	1	9	5	0	10	2	9	9	3	3	5	8	8	7	2	9	9	2	10	9	4	7	8	9	8	4	No	Mix	9	9	2	2	9	9	2	2	MD		Peds		Peds
Yes	No	Yes	51-75	8	1	7	2	1	1	10	5	0	10	1	8	7	5	3	8	8	10	9	3	10	7	1	10	10	8	7	10	10	10	3	Yes	Mix	2	2	4	5	3	3	4	5	Pharm		Peds		Peds
Yes	No	Yes	51-75	3	5	7	3	1	1	8	1	1	10	1	8	5	7	2	3	8	7	3	2	7	2	2	8	6	7	4	5	8	4	3	Yes	Virtual	5	4	3	2	4	4	3	3	MD		PID		Peds
Yes	No	Yes	51-75	4	3	7	2	1	1	7	2	0	9	1	7	7	8	2	8	6	9	9	4	9	9	2	10	9	10	6	10	9	6	8	No	Mix	4	4	1	1	3	3	2	1	MD		Peds		Peds
Yes	No	Yes	51-75	3	2	5	3	1	2	8	3	0	10	1	9	8	8	2	7	5	7	5	2	8	6	1	10	10	9	4	8	5	4	3	Yes	Virtual	4	4	2	2	2	2	4	4	MD		PID		Peds
Yes	No	Yes	26-50	5	4	6	2	1	0	6	4	0	10	2	6	6	6	2	3	5	8	6	3	8	8	2	8	8	8	6	8	9	6	5	Yes	Temporary Virtual	1	1	3	6	2	2	8	6	MD		PID		Peds
No	No	Yes	>76	8	5	7	4	2	2	10	4	0	10	2	10	7	10	4	8	7	8	9	6	10	9	4	10	9	10	9	9	9	10	6	No	Virtual	7	7	6	5	7	6	5	5	Pharm		PID		Peds
Yes	Yes	Yes	51-75	3	2	2	2	1	1	6	2	0	10	1	5	4	3	2	2	4	5	4	3	9	4	2	8	6	6	7	6	8	6	5	No	Virtual	4	6	5	4	7	8	6	6	MD		PID		Peds
Yes	No	Yes	51-75	2	3	3	1	0	0	10	5	0	10	0	8	3	2	0	7	7	7	8	2	10	7	0	9	10	2	4	10	8	10	6	Yes	Virtual	0	0	0	0	0	0	0	0	Missing		Med-Peds	Pediatrics	Peds
Yes	Yes	Yes	>76	7	5	3	2	1	1	9	7	0	10	1	9	5	9	2	7	7	8	9	3	9	9	1	10	9	8	7	9	8	9	8	No	Mix	2	2	2	3	2	2	2	3	APP		Peds		Peds
No	No	Yes	51-75	7	1	7	2	1	1	10	1	0	10	1	10	9	9	1	8	8	10	9	2	10	5	3	10	10	10	10	10	10	10	3	No	Mix	10	8	5	2	8	6	4	2	MD		Peds		Peds
Yes	No	Yes	51-75	9	4	7	5	3	1	7	5	0	10	4	8	8	9	4	8	7	10	7	5	10	7	4	10	10	10	6	10	10	10	5	Yes	Virtual	8	5	4	5	5	5	4	5	MD		Peds		Peds
Yes	No	Yes	>76	1	1	1	1	0	3	9	1	1	9	1	7	7	6	1	2	2	7	7	2	10	6	2	8	7	7	5	6	6	6	5	Yes	Virtual	8	3	1	1	3	2	1	2	MD		Peds		Peds
Yes	No	Yes	51-75	6	2	1	2	2	3	6	3	1	9	0	5	5	3	5	5	7	5	5	5	6	6	0	9	9	7	7	7	7	6	3	Yes	In-person	5	4	1	1	4	4	4	4	MD		Peds		Peds
Yes	No	No	51-75	3	2	5	3	1	2	6	1	0	9	1	7	4	3	2	6	6	8	6	3	9	6	3	9	9	6	7	8	6	7	5	Yes	In-person	6	6	7	7	6	6	7	8	MD		PID		Peds
No	Yes	Yes	>76	4	1	5	3	2	2	6	2	0	10	2	6	5	6	2	6	3	8	6	4	8	4	5	9	8	8	6	10	6	7	5	No	Mix	4	4	6	8	4	4	5	7	Other	Office Manager	Peds		Peds
Yes	No	Yes	26-50	5	1	7	4	1	4	9	2	0	10	1	7	7	9	3	6	4	9	8	2	10	8	1	9	9	9	7	9	7	8	3	Yes	Mix	3	3	2	2	3	3	2	2	APP		Family Med		Both
Yes	No	Yes	51-75	8	4	5	4	1	6	4	5	0	10	0	8	8	6	4	6	5	8	6	1	8	7	0	10	10	7	9	10	7	10	6	Yes	Mix	4	4	3	6	6	6	4	4	MD		Peds		Peds
Yes	Yes	Yes	51-75	5	2	6	5	1	1	10	3	0	10	1	7	7	8	3	9	4	9	9	2	10	5	3	10	10	10	7	10	10	8	6	Yes	Mix	10	6	3	1	8	8	4	3	MD		PID		Peds
Yes	No	Yes	51-75	6	3	8	2	1	2	10	2	0	10	1	10	4	8	3	5	9	8	6	4	10	8	2	10	8	9	4	8	10	8	6	No	Virtual	4	3	3	3	4	4	4	6	MD		PID		Peds
Yes	No	Yes	51-75	1	1	1	1	1	2	5	3	1	10	1	8	6	5	3	4	2	7	8	5	9	8	2	10	9	7	6	9	7	7	6	Yes	Mix	3	3	1	1	2	2	1	1	MD		Peds		Peds
Yes	No	Yes	51-75	9	3	4	2	2	0	8	3	0	10	1	10	8	8	3	4	10	9	9	9	10	10	1	10	8	8	8	9	10	10	8	No	Mix	10	8	4	2	5	5	5	5	MD		Peds		Peds
Yes	No	Yes	>76	5	2	3	2	1	1	4	2	1	10	1	7	5	6	3	4	5	3	3	1	7	1	2	9	6	5	3	6	6	6	4	Yes	Virtual	9	7	4	4	6	7	6	5	MD		PID		Peds
Yes	No	Yes	51-75	3	2	8	3	1	2	8	3	0	10	1	6	4	6	3	4	9	8	8	1	10	5	0	9	8	7	6	9	8	8	3	Yes	Mix	8	6	2	2	5		4	4	MD		PID		Peds
Yes	No	Yes	26-50	4	1	7	3	2	2	10	8	0	10	0	10	8	8	2	8	8	10	6	1	10	10	2	10	10	10	8	10	8	8	5	Yes	Mix	8	8	1	1	5	5	1	1	APP		Peds		Peds
Yes	Yes	Yes	51-75	3	5	7	4	3	1	10	3	2	10	1	10	5	7	2	7	9	10	7	3	10	9	1	10	9	9	7	10	10	7	7	No	Mix	8	6	4	4	3	3	8	8	MD		PID		Peds
Yes	Yes	Yes	>76	8	2	8	5	1	1	10	3	0	10	0	5		7	2	5	8	9	8	5	10	8	0	9	8	9	6	8	9	9	7	No	Mix	2	1	1	1	2	1	2	1	MD		PID		Peds
Yes	No	Yes	51-75	6	4	7	5	2	1	10	1	0	10	1	10	5	8	2	6	8	10	10	1	10	7	1	10	10	10	8	8	8	10	7	Yes	Temporary Virtual	6	7	5	5	4	4	6	6	MD		PID		Peds
Yes	No	Missing	>76	4	1	8	1	1	1	8	1	0	10	1	9	8	8	2	5	5	10	10	2	10	7	1	10	10	10	10	10	10	10	2	Yes	Virtual	9	8	2	2	2	2	2	2	MD		PID		Peds
Yes	No	No	<25	3	1	3	2	1	1	10	1	0	10	1	5	1	5	1	3	5	8	7	2	10	9	2	10	9	9	7	9	8	9	2	No	In-person	5	5	2	2	5	5	4	4	MD		Peds		Peds
Yes	No	Yes	26-50	5	1	5	2	1	1	9	1	0	9	0	9	7	6	3	6	8	9	7	1	10	5	7	9	8	8	5	9	8	6	3		99	2	3	1	1	4	3	2	1	MD		Peds		Peds
Yes	No	Yes	26-50	9	2	7	1	1	1	9	2	0	10	1	9	8	8	2	3	4	9	8	2	10	8	2	10	10	8	8	9	7	10	7	No	In-person	9	9	5	2	1	1	1	1	MD		Peds		Peds
Yes	No	Yes	<25	9	2	5	2	4	6	8	3	0	10	1	10	10	5	2	5	2	6	6	7	10	10	2	10	10	9	7	10	4	10	3	Yes	Mix	6	6	2	1	5	5	2	2	MD		Peds		Peds
Yes	No	Yes	51-75	3	2	5	2	1	5	7	3	1	10	1	9	6	6	2	5	4	8	8	3	9	6	3	9	9	7	6	7	7	7	3	No	Mix	4	3	2	3	2	3	4	6	MD		Peds		Peds
Yes	No	Yes	51-75	5	2	3	3	1	3	7	3	0	5	1	6	5	7	1	4	6	8	8	2	10	5	2	10	9	9	5	10	8	6	3	Yes	Mix	8	4	2	2	6	3	2	2	MD		Peds		Peds
Yes	No	No	<25	7	6	6	5	4	0	10	3	0	10	0	10	9	8	6	6	8	9	9	5	10	10	5	10	10	10	10	10	10	10	9	Yes	Mix	8	8	6	6	8	8	6	6	MD		Family Med		Both
Yes	No	Yes	51-75	1	0	2	0	0	0	2	0	0	8	0	8	4	1	0	2	2	6	5	2	8	6	0	9	7	3	4	7	7	3	2	Yes	Mix	8	5	1	1	1	1	1	1	MD		Peds		Peds
Yes	No	No	26-50	7	4	6	4	2	2	8	4	0	10	1	9	7	7	4	7	9	10	10	8	10	8	1	10	10	10	10	10	10	10	5	Yes	Virtual	8	7	2	1	8	7	3	3	MD		Peds		Peds
Yes	No	Yes	26-50	6	4	4	5	3	1	9	6	1	10	3	9	8	7	4	6	6	6	7	6	9	8	5	9	9	9	8	7	8	8	7	No	Mix	6	6	4	3	6	6	6	6	Missing		Peds		Peds
Yes	Yes	Yes	51-75	6	3	3	3	1	6	6	5	1	10	2	7	7	5	3	6	4	4	5	1	8	7	2	8	9	5	6	7	6	6	3	Yes	Virtual	1	3	4	4	1	1	3	4	Pharm		PID		Peds
Yes	No	Yes	51-75	3	1	5	1	1	1	10	4	0	10	0	10	7	2	2	3	6	9	9	2	10	10	2	10	9	4	7	10	9	9	3	Yes	Virtual	8	8	1	1	2	7	1	1	APP		Peds		Peds
Yes	No	Yes	>76	6	3	3	2	1	2	7	6	0	10	1	9	8	8	5	5	7	5	7	1	9	8	1	9	9	9	8	7	9	9	5	No	Mix	4	3	2	1	5	4	3	2	MD		Peds		Peds
Yes	No	Yes	51-75	5	3	9	7	2	3	10	4	0	10	2	8	7	6	6	8	8	9	8	2	10	6	1	9	8	6	4	8	9	7	3	Yes	Mix	7	5	2	1	8	8	5	3	MD		PID		Peds
No	No	Yes	51-75	7	2	5	2	1	0	10	1	1	8	2	6	3	5	2	6	5	10	10	2	10	5	3	10	7	7	4	10	10	10	4	Yes	Mix	6	5	3	2	9	8	8	7	Epi		PID		Peds
Yes	No	Yes	>76	9	6	5	5	3	3	10	7	0	10	4	10	10	6	6	9	9	10	10	7	10	10	3	10	10	9	10	10	10	10	8	No	Mix	4	4	4	2	4	4	4	3	MD		Peds		Peds
Yes	No	Yes	51-75	8	5	8	7	3	1	9	6	1	10	1	2	7	8	7	6	8	9	9	3	10	7	5	5	9	9	8	7	9	9	6	Yes	Mix	5	4	1	1	5	5	5	5	MD		Peds		Peds
Yes	Yes	Yes	>76	2	1	3	1	1	4	6	1	0	10	0	7	3	5	2	4	6	4	6	1	9	3	0	9	7	7	3	6	7	5	2	Yes	Virtual	3	3	2	1	3	3	2	1	MD		PID		Peds
Yes	Yes	Yes	26-50	3	1	7	3	1	1	10	2	0	10	0	8	6	9	2	4	8	4	8	3	10	4	2	10	8	8	5	7	9		4	No	Mix	7	7	4	3	3	3	3	3	MD		Peds		Peds
Yes	No	Yes	>76	6	1	5	3	1	0	10	3	1	10	1	5	3	6	2	10	5	8	8	2	10	8	1	8	8	6	6	10	8	8	1	No	Mix	2	2	1	1	2	2	2	2	MD		PID		Peds
Yes	No	No	51-75	5	3	3	3	1	4	8	3	0	10	0	8	8	6	3	6	5	5	5	3	10	6	2	10	8	8	5	6	6	6	5	Yes	Virtual	7	7	4	4	5	5	5	6	MD		Peds		Peds
Yes	No	Yes	51-75	5	1	7	2	0	0	10	1	1	10	0	10	10	5	2	8	8	10	10	5	10	7	1	10	10	10	8	10	10	10	3	No	Mix	8	8	2	1	3	3	2	1	MD		Peds		Peds
Yes	No	Yes	>76	1	1	5	2	1	1	5	1	0	10	0	5	4	3	1	1	2	8	6	1	9	3	0	8	6	3	4	6	4	4	1	Yes	Virtual	2	2	1	1	3	3	2	2	MD		Peds		Peds
Yes	No	Yes	51-75	4	5	5	3	0	0	10	3	0	10	0	10	10	3	3	10	3	10	10	2	10	10	2	10	10	7	10	10	10	10	10	Yes	Virtual	6	6	3	1	4	4	3	3	MD		Peds		Peds
Yes	No	Yes	51-75	6	2	5	6	1	1	9	4	0	10	0	8	4	6	3	7	8	8	8	3	10	8	0	10	8	6	6	8	10	6	4	Yes	Virtual	8	8	2	2	7	7	3	3	MD		Peds		Peds
Yes	No	Yes	>76	4	2	4	2	1	1	10	5	0	10	1	9	7	5	1	5	8	8	7	2	10	6	1	9	9	6	4	9	9	9	2	Yes	Temporary Virtual	7	6	2	1	3	3	1	1	MD		Peds		Peds
Yes	No	Yes	51-75	6	3	6	3	2	2	10	3	0	10	0	10	8	5	4	8	8	10	10	5	10	7	2	10	10	8	8	10	10	10	5	Yes	Mix	9	4	2	2	7	4	3	3	MD		Peds		Peds
Yes	No	Yes	26-50	4	3	3	4	1	1	8	2	1	10	2	9	6	7	2	3	7	6	8	5	8	6	3	10	6	8		9	8	7	6	Yes	Virtual	4	5	3	5	2	3	3	6	MD		Peds		Peds
Yes	No	Yes	51-75	5	2	6		1	2	10	3	2	4	1	9	9	4	3	5	3	9	7	1	10	10	1	10	10	5	6	10	8		3	Yes	Virtual	7	4	3	2	4	4	3	2	MD		Peds		Peds
Yes	No	No	26-50	10	6	7	7	6	4	9	7	0	10	1	10	10	8	4	9	8	10	10	5	9	10	1	10	10	10	9	10	10	10	7	Yes	Mix	7	9	6	3	6	8	4	3	MD		Peds		Peds
Yes	No	Yes	>76	5	4	6	4	2	2	10	4	0	10	1	9	5	7	4	5	8	8	6	4	10	6	3	10	7	8	7	9	10	7	6	No	Virtual	5	5	3	3	5	5	4	3	MD		PID		Peds
Yes	No	No	26-50	8	4	6	7	2	1	8	5	0	10	0	9	7	8	5	8	7	6	7	2	10	7	1	10	9	9	8	9	8	9	5	No	In-person	8	7	6	5	9	9	8	7	MD		Peds		Peds
Yes	No	Yes	51-75	6	3	8	5	1	1	5	5	0	10	0	10	10	6	3	7	8	10	10	2	10	10	0	10	10	10	7	10	10	10	5	Yes	Mix	8	8	4	3	5	5	5	5	MD		Peds		Peds
Yes	No	Yes	51-75	5	3	7	5	1	1	10	1	0	10	0	7	5	7	2	5	7	9	9	5	10	5	1	10	9	10		9	9	9	7	No	Mix	8	8	2	2	5	5	2	2	MD		PID		Peds
Yes	No	Missing	51-75	2	1	6	2	0	2	7	1	0	10	0	7	6	3	1	3	4	10	8	1	10	7	2	10	8	5	4	10	8	8	4	Yes	Mix	7	5	3	1	7	5	3	2	MD		Peds		Peds
Yes	No	Yes	51-75	6	3	5	3	2	4	9	2	1	10	2	10	7	7	4	6	6	10	10	3	10	6	3	10	10	8	7	10	10	9	9	Yes	Mix	8	6	4	4	8	8	8	8	MD		PID		Peds
Yes	No	Yes	26-50	5	1	4	1	0	1	9	5	0	10	0	8	8	7	3	4	1	10	10	2	10	10	0	10	10	10	8	10	10	10	10	Yes	Mix	3	2	1	0	2	2	2	2	APP		Peds		Peds
Yes	No	Yes	51-75	5	3	4	4	2	2	6	2	1	9	1	6	6	6	3	4	6	6	5	3	10	6	1	10	10	8	5	8	9	8	4	No	Mix	10	9	6	5	10	10	10	9	MD		PID		Peds
Yes	No	Yes	51-75	8	2	5	5	5	1	5	5	0	10	0	5	5	5	5	8	5	8	8	8	10	10	0	8	8	8	8	10	8	10	5	Yes	Mix	8	6	3	3	8	6	5	5	APP		PID		Peds
Yes	No	Yes	26-50	7	2	9	9	3	1	10	1	1	10	2	10	9	9	5	9	9	10	10	5	10	5	4	10	10	10	10	10	10	10	5	No	Virtual	4	4	5	5	5	5	5	6	MD		PID		Peds
No	No	Yes	>76	6	7	9	8	3	1	10	5	0	10	2	9	8	10	3	8	9	10	9	3	10	9	8	10	10	10	7	10	10	8	7	No	Virtual	10	9	8	7	10	10	10	10	RN	MSN CIC	PID		Peds
Yes	No	Yes	51-75	2	0	1	1	1	2	2	3	2	9	1	5	7	3	1	3	2	1	3	2	3	5	1	8	8	8	2	4	3	4	1	Yes	In-person	1	1	1	2	1	2	2	3	MD		Peds		Peds
Yes	No	Yes	>76	5	2	7	3	2	1	9	3	1	10	1	8	6	5	3	3	7	8	6	2	9	5	2	9	8	5	4	8	8	8	2	Yes	Temporary Virtual	5	4	3	2	5	4	3	2	MD		PID		Peds
Yes	No	No	<25	6	7	8	4	2	6	10	7	0	10	1	9	6	7	3	8	9	10	10	4	10	9	3	10	10	9	9	10	10	10	8	No	Mix	9	8	7	4	10	10	9	8	MD		Peds		Peds
Yes	No	Yes	>76	3	3	2	5	2	8	10	5	0	10	0	10	10	8	5	5	5	7	7	7	10	8	2	10	10	10	10	10	10	7	10	No	Mix	2	2	2	2	2	2	2	2	MD		Peds		Peds
Yes	No	Yes	>76	9	2	6	3	1	3	7	4	0	10	1	8	6	3	4	8	6	7	5	2	9	6	1	9	9	6	7	9	9	9	2	Yes	Temporary Virtual	7	7	4	2	2	6	3	6	MD		PID		Peds
Yes	No	Yes	>76	7	6	9	7	1	1	10	5	0	10	1	10	7	9	6	7	8	9	8	5	10	8	2	10	8	10	7	10	9	8	8	Yes	Mix	6	6	5	5	8	8	7	7	MD		PID		Peds
Yes	No	Yes	26-50	0	0	0	0	0	0	6	0	0	8	0	10	0	3	0	0	1	2	2	0	8	0	0	9	4	4	2	2	3	2	2	Yes	Mix	0	0	0	0	0	0	0	0	MD		PID		Peds
Yes	No	Yes	>76	2	1	2	2	1	1	7	2	0	10	0	7	3	5	2	4	3	8	8	5	10	7	2	10	10	6	8	9	9	9	4	Yes	Virtual	2	2	2	4	2	2	2	4	MD		PID		Peds
Yes	No	No	51-75	6	3	7	3	2	2	10	3	0	10	0	10	7	5	2	7	4															Yes	Temporary Virtual	7	5	2	2	7	5	2	2	MD		Peds		Peds
Yes	No	Yes	51-75	5	2	6	5	1	1	9	2	1	9	1	8	5	6	3	5	6	5	8	3	10	5	2	10	7	8	6	6	7	7	4	No	Temporary Virtual	8	8	3	2	7	7	5	4	MD		PID		Both
Yes	No	Missing	51-75	3	3	4	2	2	3	9	3	1	10	1	9	6	5	2	7	6	7	6	3	9	8	2	10	9	6	7	10	9	7	6	Yes	In-person	7	4	3	2	3	3	3	3	APP		Family Med		Both
Yes	Yes	Yes	26-50	2	1	3	2	1	2	5	3	0	10	1	7	5	1	2	2	4	4	6	1	8	7	1	9	8	2	5	5	9	5	2	Yes	Mix	1	2	1	2	1	1	2	2	MD		PID		Peds
Yes	No	Yes	26-50	6	1	1	1	1	1	3	1	0	8	1	3	2	1	1	2	2	2	2	1	7	1	1	3	3	3	1	5	1	4	2	Yes	Mix	3	3	3	2	1	3	2	2	MD		Peds		Peds
Yes	No	Yes	51-75	5	3	5	3	2	2	8	6	0	10	1	10	10	5	2	5	5	8	8	5	10	10	1	10	10	8	4	8	8	8	5	No	Virtual	2	2	2	2	5	5	3	3	MD		Peds		Peds
Yes	Yes	Yes	26-50	6	3	7	4	2	2	10	2	1	10	3	10	8	8	5	7	7	9	9	5	10	10	4	10	10	10	10	10	10	10	6	Yes	Mix	8	7	4	3	6	6	5	5	MD		Peds		Peds
Yes	No	Yes	>76	6	1	7	2	1	1	8	1	0	10	1	9	8	6	2	5	6	9	7	5	9	8	2	10	10	7	7	9	9	9	3	No	Mix	3	2	1	1	2	2	2	2	MD		Peds		Peds
Yes	No	Yes	51-75	6	6	9	6	3	3	9	5	0	10	1	10	8	7	3	7	9	9	8	3	10	7	1	10	9	8	5	9	9	8	3	No	Temporary Virtual	9	8	5	5	8	8	7	7	MD		Peds		Peds
Yes	No	No	<25	4	3	5	5	1	8	9	1	0	10	0	8	5	7	2	4	5	8	8	2	9	2	0	9	8	7	5	8	9	6	5	Yes	In-person	3	3	3	5	4	4	4	5	MD		PID		Peds
Yes	No	No	>76	4	3	4	2	2	0	8	2	0	8	0	8	3	3	2	5	4	7	4	2	10	3	1	10	4	5	3	9	7	8	2	Yes	Virtual									MD		PID		Peds
Yes	Yes	Yes	51-75	5	3	8	1	1	1	10	5	0	10	2	10	8	10	4	5	5	10	10	3	10	10	2	10	10	10	10	10	10	10	7	No	Mix	2	2	2	2	2	2	2	2	MD		Peds		Peds
Yes	No	Yes	>76	4	4	6	4	2	3	8	4	2	10	1	8	7	5	5	7	6	7	7	5	9	9	3	10	8	7	7	9	7	7	7	Yes	Virtual	5	5	4	4	4	4	4	4	MD		PID		Peds
Yes	No	Yes	51-75	8	2	7	4	0	5	10	3	0	10	1	10	7	9	5	8	8	10	10	3	10	10	4	10	10	10	7	10	10	10	6	Yes	Virtual	7	7	4	2	7	7	5	3	MD		Peds		Peds
No	No	Yes	>76	4	3	9	2	2	2	10	5	1	9	0	10	9	8	3	4	8	9	9	6	10	9	3	10	9	9	5	9	9	9	8	No	Mix	5	3	3	1	2	2	2	3	MD		Peds		Peds
Yes	No	Yes	51-75	3	2	7	3	1	2	7	2	0	10	0	8	6	5	2	5	5	8	8	2	9	8	3	9	8	7	6	8	8	8	5	Yes	Virtual	4	4	2	3	5	5	3	5	MD		Peds		Peds
No	No	Yes	51-75	8	4	7	3	2	5	8	3	0	10	2	8	5	6	3	5	5	9	6	5	9	6	2	9	7	8	5	9	7	9	5	Yes	Mix	3	3	3	3	3	3	3	3	Pharm		PID		Peds
Yes	No	Yes	51-75	6	4	6	5	5	3	10	5	0	10	1	8	6	6	5	6	6	8	8	7	10	7	0	10	10	10	10	10	10	10	8	No	Temporary Virtual	10	9	9	9	8	8	8	8	Pharm		PID		Both
No	No	Yes	>76	6	5	7	5	1	3	7	4	0	10	1	8	6	9	4	5	4	8	6	2	8	7	3	9	8	10	7	7	5	7	6	Yes	Virtual	7	3	2	1	4	4	3	2	MD		Peds		Peds
Yes		Yes	51-75	8	3	10	8	3	2	10	4	0	10	1	10	9	7	4	9	10	10	10	9	10	10	3	10	10	9	10	10	10	10	5	Yes	Mix	8	8	7	7	8	8	7	7	MD		PID		Peds
Yes	No	Yes	51-75	7	1	8	4	1	3	10	4	0	10	0	9	4	10	3	9	10	10	9	2	10	8	0	10	9	10	7	10	10	10	2	Yes	Virtual	7	6	3	1	7	6	3	1	MD		PID		Peds
Yes	No	No	51-75	7	1	7	3	1	1	10	4	0	10	0	10	6	6	3	5	7	10	10	1	10	10	1	10	10	7	10	10	10	10	2	No	Mix	7	6	2	1	2	2	2	2	MD		Peds		Peds
Yes	No	Yes	51-75	4	4	7	2	1	1	7	6	1	9	0	9	2	8	2	5	3	9	9	3	9	9	1	10	8	8	7	9	8	8	5	Yes	Mix	4	3	2	2	2	2	2	2	MD		PID		Peds
Yes	No	Yes	51-75	7	4	6	5	4	0	7	7	3	10	1	8	8	8	4	4	7	8	8	7	8	8	4	10	10	10	7	10	10	8	4	No	Mix									MD		PID		Peds
Yes	No	Yes	>76	2	2	8	2	1	1	9	1	1	9	1	10	8	5	2	5	5	10	10	1	10	4	2	10	10	8	6	10	9	9	3	Yes	Temporary Virtual	8	2	1	3	8	6	2	5	MD		Peds		Peds
Yes	No	Yes	51-75	6	2	3	3	2	3	7	5	0	10	2	9	8	7	4	8	6	6	5	4	10	7	6	10	10	8	7	10	7	7	7	Yes	Temporary Virtual	5	5	5	5	5	5	5	5	MD		PID		Peds
Yes	No	No	26-50	8	3	6	3	1	0	7	6	0	10	2	8	6	6	6	4	7															No	Mix	10	8	1	0	2	1	0	1	MD		Peds		Peds
No	No	Yes	51-75	5	3	6	5	2	2	8	2	0	10	1	9	7	8	3	8	7	7	9	2	10	4	3	9	9	8	7	10	8	8	6	Yes	Mix	8	6	5	2	7	7	6	4	MD		Peds		Peds
Yes	No	Yes	>76	3	1	1	1	1	1	6	2	0	5	0	7	7	7	1	3	1	7	5	1	8	5	0	8	8	8	6	6	6	7	0	No	Mix	9	5	3	2	4	4	4	2	MD		Peds		Peds
Yes	No	Yes	51-75	4	3	6	5	1	3	7	3	0	10	1	8	4	6	3	6	7	9	7	3	9	4	2	9	7	7	5	8	9	5	5	No	Temporary Virtual	2	3	3	3	2	3	3	3	MD		PID		Peds
Yes	Yes	Yes	26-50	9	5	9	7	3	0	8	2	0	10	1	10	6	10	6	7	10	10	10	5	10	10	2	10	10	10	8	10	10	8	7	No	Mix	9	8	8	8	10	10	10	10	MD		AID		Adult
Yes	Yes	Yes	51-75	7	2	6	6	2	2	8	5	2	9	1	10	4	2	3	2	8	9	9	3	9	9	1	10	6	3	6	6	9	8	2	No	Mix	8	7	5	4	6	5	3	3	MD		AID		default
No	Yes	Yes	26-50	5	3	6	2	0	0	9	3	0	8	0	9	6	9	2	5	7	8	4	1	10	4	1	10	8	9	6	8	9	8	5	No	Temporary Virtual	4	5	3	3	4	5	4	4	MD		AID		Adult
No	No	Yes	51-75	6	5	6	5	3	1	8	6	0	9	1	8	7	6	2	5	7	8	7	5	8	5	2	8	8	7	6	6	8	8	8	No	Mix	6	5	4	3	6	5	5	5	MD		PID		Peds
Yes	No	Yes	51-75	6	5	9	5	1	1	8	4	1	10	1	9	8	7	3	7	9	9	9	2	9	7	3	10	9	7	7	9	9	7	6	Yes	Temporary Virtual	5	4	3	4	4	3	4	5	MD		AID		Adult
Yes	Yes	Yes	51-75	3	2	3	3	2	1	3	2	1	5	2	7	3	3	2	3	3	5	6	3	5	5	2	8	8	4	7	7	7	7	4	No	Mix	4	3	3	2	4	4	4	5	MD		AID		Adult
Yes	Yes	Yes	>76	3	3	4	3	1	0	4	2	0	8	1	3	3	8	3	3	7	7	9	3	7	3	3	7	7	8	7	7	8	9	8	Yes	Virtual	6	7	8	8	6	7	8	9	MD		AID		Adult
Yes	No	Yes	51-75	4	3	7	5	1	2	4	2	0	10	1	8	6	3	2	4	8	9	8	3	7	6	2	9	7	5	4	8	8	8	8	Yes	Temporary Virtual	9	9	7	6	8	8	8	8	MD		AID		Adult
Yes	Yes	Yes	51-75	6	5	5	4	2	7	8	3	1	10	2	7	5	7	3	5	4	8	8	3	10	5	3	10	8	8	5	8	7	9	8	Yes	Virtual	5	6	6	4	6	6	7	8	MD		PID		Peds
Yes	No	Yes	>76	5	4	7	3	2	7	9	3	1	10	2	9	5	7	3	6	7	8	6	3	9	4	2	9	7	8	4	8	9	6	3	Yes	Mix	7	6	2	2	6	4	2	2	MD		PID		Peds
Yes	No	Yes	26-50	8	6	8	8	4	4	10	5	0	10	0	10	8	10	6	8	9	10	10	5		9	5	10	10	10	10	10	10	10	7	Yes	Mix	8	8	10	10	8	8	10	10	MD				Adult
Yes	Yes	Yes	51-75	8	9	8	1	1	3	8	1	0	10	1	9	9	8	8	10	8	8	7	3	8	8	2	9	8	8	7	9	8	7	9	No	Mix	8	8	8	8	7	7	7	8	MD		AID		Adult
Yes	No	Yes	51-75	5	5	5	5	2	2	10	4	1	10	2	10	10	8	3	9	10	8	8	2	10	7	3	10	10	9	6	10	10	7	6	Yes	Virtual	3	3	2	2	3	3	3	3	MD		AID		Adult
Yes	No	Yes	>76	7	1	7	2	0	0	8	3	0	10	0	9	3	7	2	3	8	8	4	0	10	5	2	10	7	8	6	6	7	8	3	Yes	Temporary Virtual	1	1	1	5	0	2	4	9	MD		PID		Peds
Yes	No	Yes	51-75	7	8	8	6	2	1	9	3	1	10	1	10	5	8	4	6	7	9	9	2	9	7	2	10	8	8	8	9	9	9	9	No	Mix	6	6	5	5	3	3	3	3	MD		PID		Peds
Yes	Yes	Yes	51-75	8	6	8	5	3	1	10	7	0	10	4	9	8	9	5	8	8	10	9	7	10	9	6	10	10	10	8	10	10	10	7	No	Mix	7	6	4	4	6	6	6	7	MD		AID		Adult
Yes	Yes	Yes	51-75	7	5	6	6	4	2	7	4	3	6	2	7	7	7	5	6	5	9	8	8	9	8	2	9	9	9	8	10	8	10	8	No	Mix	8	7	7	7	7	7	7	8	MD		AID		Adult
No	No	Yes	51-75	4	3	7	3	1	2	7	2	1	10	1	7	5	6	3	4	5	8	8	1	8	5	1	9	8	6	6	8	6	6	4	Yes	Temporary Virtual	3	4	2	1	2	2	2	2	MD		AID		Adult
Yes	No	Yes	51-75	5	2	4	3	1	0	9	1	0	10	0	6	6	5	1	4	5	7	7	1	10	5	0	9	9	7	4	9	6	9	5	Yes	Virtual	9	7	3	5	7	7	3	5	MD		AID		Adult
Yes	No	Yes	51-75	3	5	5	4	1	1	9	1	0	10	0	8	2	6	1	4	5	7	9	3	9	4	2	9	9	9	7	9	8	5	9	Yes	Mix	4	4	3	3	4	4	7	7	MD		AID		Adult
Yes	No	Yes	26-50	7	8	8	5	3	1	8	5	2	9	2	9	9	9	6	7	7	9	9	4	9	6	10	8	10	9	8	9	8	9	9	Yes	Mix	6	7	8	8	5	6	7	8	MD		AID		Adult
No	Yes	No	51-75	2	1	5	2	1	4	6	2	1	10	1	6	4	6	2	4	4	7	7	2	9	6	3	8	7	9	4	7	6	5	4	No	Mix	6	6	6	2	2	3	3	3	Epi		AID		Both
No	Yes	Yes	>76	5	4	3	3	1	1	7	3	0	10	0	7	3	5	1	3	7	9	8	3	10	8	0	8	8	8	3	8	7	7	8	No	Mix	2	2	3	3	2	2	3	3	MD		PID		Peds
Yes	Yes	Yes	26-50	6	3	6	3	1	2	10	4	0	10	1	8	7	6	3	4	7	5	4	2	10	6	2	10	6	4	5	6	7	6	3	No	Temporary Virtual	4	3	2	1	8	7	7	7	MD		PID		Peds
Yes	No	Yes	51-75	8	5	8	7	3	3	10	7	0	10	2	10	8	10	6	8	9	8	10	5	10	9	4	10	10	10	8	10	8	8	6	No	Mix	7	7	3	3	7	7	5	5	MD		PID		Peds
Yes	No	Yes	>76	7	3	8	3	1	1	10	5	0	10	1	10	8	7	3	10	8	10	9	7	10	10	4	10	10	10	7	10	10	9	8	Yes	Mix	8	5	3	2	4	3	3	2	MD		AID		Adult
Yes	Yes	Yes	26-50	5	3	3	2	2	2	5	5	1	10	2	7	8	3	4	5	3	5	3	2	7	6	4	8	8	3	5	7	5	7	5	No	Mix	4	3	2	1	6	5	4	3	MD		AID		Adult
Yes	No	Yes	>76	2	0	0	0	0	0	4	0	0	7	0	3	1	2	1	3	1	2	2	1	7	2	1	5	4	3	3	5	3	4	1	No	Mix	1	1	1	2	1	1	1	1	MD		AID		Adult
Yes	Yes	Yes	>76	3	2	4	2	1	2	6	2	0	10	0	6	4	4	1	5	5	5	5	1	9	5	1	9	6	6	4	9	8	5	3	Yes	Virtual									MD		AID		Adult
Yes	Yes	Yes	26-50	3	3	7	2	0	0	10	1	2	10	2	10	4	3	1	5	8	9	9	1	10	5	1	10	8	4	4	9	9	9	9	No	Mix	9	7	3	3	5	4	9	9	MD		AID		Adult
Yes	No	No	51-75	4	3	4	3	2	2	4	2	1	9	1	6	3	6	2	3	3	5	4	3	6	3	2	8	4	6	4	5	5	6	5	Yes	Mix	2	1	1	1	3	3	2	2	MD		PID		Peds
No	No	Yes	>76	7	5	7	6	1	2	8	4	0	10	1	10	8	8	3	8	8	10	10	2	10	10	4	10	10	10	9	10	10	10	7	No	Temporary Virtual	6	8	6	4	4	7	7	7	MD		PID		Peds
Yes	Yes	Yes	>76	5	1	8	8	0	0	10	3	0	2	0	10	5	6	2	4	9	10	10	1	10	8	2	10	9	6	5	9	10	9	5	No	Mix	10	8	2	4	5	5	5	7	MD		AID		Adult
Yes	No	Yes	51-75	8	3	7	5	3	2	9	6	1		1	9	6	8	5	8	7	7	8	3	10	8	2	10	10	8	9	10	8	9	2	No	Mix	6	6	4	4	2	2	2	4	Epi				Adult
Yes	No	Yes	>76	1	1	6	1	0	0	6	0	0	9	0	10	6	9	1	3	6	10	10	5	10	5	2	10	8	10	9	10	10	10	6	No	Mix	9	7	2	4	1	3	2	3	MD		PID		Peds
Yes	Yes	Yes	51-75	3	1	3	2	1	3	7	2	2	10	1	7	5	2	3	4	4	5	4	2	8	4	1	9	5	3	5	6	6	5	1	Yes	Mix									MD		PID		Peds
Yes	No	Yes	51-75	6	2	8	4	1	1	8	2	0	9	1	8	3	4	2	6	7	9	7	1	9	5	1	10	6	8	5	8	8	7	3	Yes	Temporary Virtual	6	4	5	3	4	7	6	5	MD		AID		Adult
Yes	Yes	Yes	51-75	7	2	8	3	1	2	8	3	0	3	1	8	4	4	2	4	7	8	5	3	9	4	1	9	8	4	4	7	8	8	2	Yes	Mix	8	4	6	7	4	4	4	4	MD		AID		Adult
Yes	No	Yes	>76	2	1	3	2	1	1	4	2	0	10	1	4	3	6	1	4	2	4	4	2	6	3	1	6	4	6	2	6	3	3	2	No	Mix	7	4	5	3	3	4	5	3	MD		AID		Adult
Yes	Yes	Yes	51-75	7	2	7	6	2	8	9	7	1	10	2	8	3	6	3	7	7	9	9	7	9	9	2	8	7	7	7	9	9	8	2	No	Temporary Virtual	9	9	3	4	7	7	8	9	MD		AID		Adult
Yes	No	Yes	26-50	7	7	7	7	1	1	8	5	1	9	1	9	9	8	4	5	8	8	8	4	9	10	4	10	10	9	9	9	9	8	7	Yes	Virtual	4	6	5	7	4	5	7	8	MD		AID		Adult
Yes	No	Missing	51-75	4	2	5	3	1	1	5	3	0	9	1	10	5	7	2	6	5	8	4	2	7	4	2	9	6	8	3	7	6	6	6	Yes	Mix	9	7	3	4	7	6	3	4	MD		PID		Peds
Yes	Yes	Yes	>76	3	3	8	3	1	1	10	3	1	10	1	8	8	6	1	6	3	10	10	3	10	8	3	10	10	8	10	10	10	10	8	No	Mix	2	2	5	5	2	2	5	5	MD		AID		Adult
Yes	No	Yes	26-50	4	3	4	4	1	2	5	2	0	8	2	7	4	3	2	4	5	5	5	3	8	4	4	8	6	6	5	6	7	5	4	Yes	Temporary Virtual	4	4	5	7	6	7	8	8	MD		AID		Adult
Yes	No	Yes	51-75	7	4	6	3	1	1	8	3	1	10	2	8	6	8	2	6	5	7	5	1	9	9	2	10	7	7	7	7	7	9	6	Yes	Virtual	5	5	4	6	1	5	6	6	MD		PID		Peds
Yes	No	Yes	51-75	5	4	6	5	2	1	6	2	1	8	1	8	5	5	4	5	8	5	7	3	7	6	1	9	7	7	6	7	8	6	3	Yes	Virtual	9	7	5	2	8	7	5	2	MD		AID		Adult
Yes	No	Yes	51-75	3	6	6	4	2	1	7	1	0	10	1	9	5	6	2	5	7	8	6	4	9	4	1	10	7	6	4	6	8	7	4	Yes	Virtual	8	6	5	5	4	4	4	6	MD		AID		Adult
Yes	No	Yes	51-75	6	1	5	4	2	3	7	5	1	10	1	8	5	5	5	5	7	7	7	3	9	6	2	10	7	8	7	8	9	7	3	Yes	Virtual	7	6	5	4	6	5	4	4	MD		AID		Adult
Yes	No	Yes	51-75	10	5	7	7	3	3	8	8	1	10	2	8	8	7	8	8	8	7	7	4	8	7	5	9	9	9	8	9	8	10	6	Yes	Virtual	7	7	6	3	7	7	7	10	MD		PID		Peds
Yes	No	Yes	51-75	6	4	6	5	2	3	8	4	1	9	2	7	5	8	4	6	7	8	7	4	8	7	2	10	6	10	6	8	9	7	6	No	Virtual	6	4	3	5	7	6	6	8	MD		AID		Adult
Yes	No	Yes	26-50	3	2	8	3	1	1	7	2	1	10	1	9	6	7	2	6	8	10	5	2	9	3	1	10	8	7	4	8	9	5	4	Yes	Mix	7	5	4	4	5	5	5	6	MD		AID		Adult
Yes	No	Yes	51-75	6	3	7	6	1	2	9	3	0	10	0	8	5	8	3	7	5	10	10	1	10	6	1	10	9	10	5	9	7	10	5		Mix	6	4	3	2	6	5	4	3	MD		PID		Peds
No	No	Yes	51-75	3	1	5	4	1	2	7	1	0	10	1	8	5	5	2	8	8	7	7	2	8	2	1	8	7	5	2	7	8	6	3	No	Mix	8	5	3	1	3	3	2	1	Other	Retired physician	AID		Adult
Yes	No	Yes	51-75	4	2	2	2	1	1	7	2	0	9	1	7	5	6	2	2	6																99									Missing				default
Yes	No	Yes	51-75	7	3	2	3	2	1	9	2	1	10	3	9	9	5	2	6	5	6	6	2	10	4	6	10	8	6	4	8	7	9	5	Yes	Mix	7	6	5	4	5	5	5	6	MD		PID		Peds
Yes	Yes	Yes	51-75	3	2	5	2	1	1	6	2	1	10	0	8	3	7	2	7	6	7	5	2	8	5	0	9	5	7	5	8	6	4	1	Yes	Virtual	5	6	6	5	2	3	4	4	MD		AID		Adult
Yes	No	Yes	>76	8	4	7	4	2	4	8	4	0	8	1	6	5	5	6	6	6	8	7	3	9	7	2	9	8	5	8	8	8	9	5	Yes	Virtual	4	4	3	4	2	2	3	4	MD		AID		Adult
Yes	No	Yes	26-50	5	3	7	5	2	1	7	3	1	10	1	8	4	5	5	4	5	10	8	4	10	7	3	10	8	8	9	7	8	8	5	Yes	Mix	7	8	6	5	7	8	6	5	MD		PID	Med-Peds ID	Both
Yes	Yes	Yes	51-75	2	3	5	2	1	2	7	1	0	10	1	8	2	6	2	3	7	5	3	2	9	3	2	8	5	8	4	6	8	5	4	No	Temporary Virtual	3	4	5	6	3	4	5	6	MD		AID		Adult
Yes	No	Yes	>76	3	7	8	2	2	1	7	3	1	10	1	7	5	9	2	3	8	8	4	3	7	5	2	10	8	9	5	6	8	5	7	No	Temporary Virtual	9	7	5	4	7	8	9	9	MD		AID		Adult
Yes	No	Yes	>76	3	2	7	3	1	2	8	2	1	10	1	8	5	5	2	5	3	10	8	3	10	5	2	10	8	6	6	9	5	5	3	No	Not Sure	8	7	3	2	7	6	4	3	MD		PID		Peds
Yes	No	Missing	51-75	6	4	3	2	2	2	9	2	0	10	1	9	5	6	4	7	8	4	4	1	10	4	2	10	6	7	8	9	9	6	2	No	Temporary Virtual	8	8	8	7	4	6	6	6	MD		PID		Peds
Yes	Yes	Yes	>76	5	3	5	4	2	3	8	3	1	10	1	8	3	4	2	7	8	6	6	1	9	3	2	9	6	5	4	8	9	5	3	No	Mix	7	7	7	6	5	5	7	7	MD		Internal Med		Adult
Yes	Yes	Yes	51-75	5	1	5	1		1	1	2	1	8	1	5	3	7	1	4	7	8	8	1	4	4	1	8	8	8	4	6	8	8	4	No	Mix	3	3	4	5	3	3	4	5	MD		AID		Adult
No	No	Yes	51-75	4	2	1	1	1	1	5	1	0	10	0	10	2	3	2	3	8	4	4	2	10	4	1	9	7	6	6	7	9	6	5	Yes	Not Sure	9	7	5	4	7	6	5	5	MD		AID		Adult
Yes	No	Yes	51-75	5	3	4	3	1	2	8	1	0	9	1	7	5	5	2	6	7	8	7	3	10	8	2	10	9	8	7	10	9	8	7	No	Temporary Virtual	4	6	7	9	4	6	8	9	MD		AID		Adult
Yes	No	Yes	Missing	8	5	8	3	1	4	7	4	1	10	1	7	7	8	1	4	5	9	6	3	9	7	3	9	9	9	3	7	7	9	7	No	Mix	7	7	3	3	4	4	3	3	MD		PID		Peds
No	No	Yes	26-50	7	2	4	3	1	2	9	2	1	8	2	9	7	7	4	5	6	5	5	3	10	4	3	10	8	7	6	8	8	10	3		99	5	4	3	2	6	6	6	6	MD		PID		Peds
Yes	No	Yes	51-75	2	4	4	2	1	2	8	1	2	10	1	8	8	6	1	9	6	7	5	3	10	8	2	10	10	8	4	10	9	9	7	No	Mix	9	9	9	9	7	7	10	10	MD		AID		Adult
Yes	No	Yes	51-75	6	2	5	4	1	2	9	3	0	10	1	8	7	7	4	5	5	7	7	3	9	8	3	10	9	8	6	8	8	9	5	Yes	Mix	7	6	4	2	7	7	7	7	MD		PID		Peds
Yes	Yes	Yes	51-75	8	5	5	6	2	1	8	4	1	10	2	9	8	9	6	5	8	9	10	5	9	9	1	10	10	9	8	10	9	10	7	No	Temporary Virtual	10	7	3	1	8	8	3	1	MD		PID		Peds
Yes	Yes	Yes	51-75	5	2	10	7	1	8	10	3	0	10	2	10	7	10	2	8	10	10	10	4	10	7	5	10	10	10	8	10	10	9	5	No	Temporary Virtual	7	6	4	4	7	6	6	6	MD		AID		Adult
Yes	No	Yes	51-75	3	3	2	2	0	0	5	1	1	8	0	7	5	5	0	4	2	3	4	1	7	1	0	9	7	6	1	5	3	4	6	No	Mix	2	2	2	2	2	2	2	2	MD		AID		Adult
Yes	No	Yes	26-50	7	7	10	10	4	3	10	8	7	2	3	10	9	10	8	8	10	10	10	2	10	8	4	10	9	10	8	10	8	7	10	Yes	Virtual	10	9	8	8	6	6	6	6	MD		AID		default
No	No	Yes	51-75	4	4	5	2	1	1	8	3	0	9	1	7	3	7	3	5	6	7	6	2	8	4	1	9	7	8	4	5	6	4	4	Yes	Temporary Virtual	2	2	3	4	1	1	2	3	MD		AID		Adult
No	No	Yes	51-75	4	5	5	4	1	2	6	1	1	10	1	9	5	8	2	5	4	4	4	3	7	5	1	6	5	8	6	6	5	3	4	No	Virtual	3	3	3	2	3	3	3	3	MD		AID		Adult
No	No	Yes	>76	5	5	5	3	1	6	9	1	0	10	0	10		5	2	2	3	8	4	1	10	2	1	10	9	8	8	10	4	7	7	No	Virtual	4	4	3	5	2	3	4	5	MD		AID		Adult
Yes	Yes	Yes	>76	8	4	7	7	2	2	9	3	1	10	2	9	7	8	4	7	6	7	7	3	9	7	6	9	9	9	7	9	8	9	5	Yes	Virtual	8	7	7	7	5	7	8	8	MD		PID		Peds
Yes	No	Yes	51-75	6	4	5	4	2	2	10	3	1	10	1	8	8	8	4	6	6	6	6	1	10	2	1	10	10	8	9	8	8	8	2	Yes	Virtual	7	6	4	4	7	6	4		MD		AID		Adult
Yes	No	Yes	26-50	7	4	6	5	2	2	8	3	2	10	0	7	7	8	3	3	6	9	8	2	9	3	0	10	10	8	8	8	9	9	2	Yes	Mix	6	6	7	5	6	6	6	3	MD		PID		Peds
Yes	No	Yes	26-50	3	1	6	3	1	1	8	1	0	10	0	8	6	2	1	4	9	8	8	2	10	2	1	10	9	2	2	9	9	4	4	No	Mix	6	4	1	1	1	1	1	1	MD		AID		Adult
Yes	Yes	Yes	>76	5	3	7	4	2	3	8	2	2	10	1	9	4	6	3	5	7	9	9	6	9	6	3	10	8	9	8	9	9	8	6	No	Temporary Virtual	6	5	4	5	3	4	4	5	MD		AID		Adult
Yes	No	Yes	>76	4	2	5	4	2	4	5	3	0	10	2	8	6	6	3	6	7	8	6	3	7	4	2	9	7	6	4	8	8	6	2	Yes	Virtual	5	6	7	7	4	5	7	7	MD		PID		Peds
Yes	No	Yes	26-50	6	3	7	3	0	1	10	2	0	10	0	10	5	8	2	7	9	10	10	7	10	10	3	10	10	10	8	10	10	10	3	Yes	Temporary Virtual	9	6	3	3	3	3	1	3	MD		PID		Peds
Yes	No	Yes	51-75	3	3	7	4	2	2	8	3	2	10	2	8	4	7	3	5	6	8	6	2	9	5	3	9	8	5	5	5	6	3	2	Yes	Mix	9	7	4	4	5	5	4	5	MD		AID		Both
Yes	No	Yes	51-75	8	7	8	2	1	1	9	2	2	10	1	8	8	7	3	5	8	9	7	3	10	5	3	9	8	8	5	8	9	9	8	No	Virtual	8	7	4	2	7	6	5	4	MD		AID		Adult
Yes	No	Yes	51-75	3	2	7	4	1	2	10	2	1	10	1	9	4	7	3	4	8	9	9	4	10	4	2	10	6	9	5	7	9	6	4	No	Mix	7	6	4	2	3	3	4	5	MD		PID		Peds
Yes	No	Yes	51-75	3	2	9	3	1	1	10	2	0	10	0	9	3	8	2	6	9	10	9	1	10	5	1	10	10	10	10	10	10	10	5	No	Mix	2	2	2	2	2	2	2	2	MD		PID		Peds
Yes	No	Yes	>76	6	2	8	5	2	1	8	4	0	10	0	10	5	9	5	7	9	9	10	4	9	5	0	10	8	10	9	10	10	10	3	No	Virtual	3	3	2	1	7	7	7	9	MD		AID		Adult
Yes	No	Yes	51-75	2	2	2	2	1	1	5	2	1	10	1	8	3	3	2	2	4	8	10	5	10	7	1	10	10	5	6	10	10	8	6	Yes	Virtual	3	3	3	5	2	2	2	2	MD		AID		Adult
Yes	No	Yes	51-75	5	2	2	2	1	2	10	2	1	10	1	10	5	6	3	5	5	10	5	1	10	5	2	10	10	8	10	10	10	10	3	No	Mix	8	8	8	2	8	8	8	8	MD		Peds		Peds
Yes	No	Yes	>76	2	3	4	3	1	3	7	2	1	9	1	8	3	5	3	4	2	7	6	3	10	5	3	10	6	7	4	7	5	6	5	Yes	Virtual	8	7	6	5	3	4	6	7	MD		PID		Peds
Yes	No	Yes	51-75	6	6	7	4	1	2	9	3	0	10	1	10	5	6	3	6	9	9	8	3			2	10	8	8	7	9	10	9	8	No	Virtual	8	7	3	2	3	5	3	3	MD		PID		Peds
Yes	No	Yes	26-50	6	4	9	2	1	1	10	1	1	9	0	9	9	9	1	8	9	10	10	3	10	3	1	10	10	10	8	10	10	10	6	Yes	Mix	9	9	6	8	5	5	6	8	MD		PID		Peds
Yes	No	Yes	51-75	7	3	8	1	0	1	10	1	0	10	0	9	5	5	2	6	6	10	7	1	10	4	0	10	9	7	7	8	8	9	7	No	Mix	5	5	2	2	3	3	3	3	MD		PID		Peds
Yes	No	Yes	51-75	5	3	7	5	2	1	9	5	0	10	2	7	9	9	4	7	8	10	9	6	10	8	4	10	10	10	8	10	10	10	8	No	Mix	2	2	2	2	1	1	1	2	MD		PID		Peds
Yes	No	Yes	51-75	5	6	6	4	2	1	5	2	0	9	0	10	5	7	2	3	9	9	7	3	8	4	1	10	6	7	4	8	10	9	8	Yes	Mix	5	4	2	7	3	3	4	7	MD		AID		Adult
Yes	No	Yes	>76	2	2	4	3	1	1	8	3	1	9	1	8	5	8	3	5	5	7	5	2	9	5	1	9	7	9	5	8	7	5	3	No	Mix	2	2	3	3	2	2	3	3	MD		PID		Peds
Yes	Yes	Yes	51-75	4	4	2	2	2	1		1	1	10	1	4	4	4	3	4	2	8	8	8	8	6	5	10	10	10	8	8	8	8	8	No	Mix	7	6	7	6	6	6	7	7	MD		PID		Peds
Yes	Yes	Yes	51-75	7	3	9	5	1	2	10	2	0	10	1	10	7	9	1	9	10	10	8	2	10	9	1	10	9	10	4	10	10	9	6	Yes	Mix	5	5	4	4	5	5	4	4	MD		AID		Adult
Yes	No	Yes	>76	3	3	3	1	1	1		2	1	9	2	10	3	6	4	4	8	2	5	2	4	3	1	10	2	3	3	5	9	3	2	No	Virtual	9	7	5	3	8	6	4	3	MD		AID		Adult
Yes	No	No	26-50	4	5	4	4	2	4	4	1	0	10	1	4	4	6	2	5		6	6	5	9	2	1	6	5	8		9	6	7	6	No	Mix	10	7	5	5	4	6	5	5	MD		PID		Peds
Yes	No	Yes	26-50	3	3	3	1	1	1	6	1	1	10	1	6	3	3	2	3	2	5	3	3	7	5	2	8	7	5	4	6	4	8	5	Yes	Mix	7	3	5	7	3	3	5	7	MD		PID		Peds
Yes	Yes	Yes	51-75	6	2	4	3	1	0	9	4	0	8	1	7	4	5	5	4	5	4	5	2	10	5	2	10	8	5	7	8	7	9	3	Yes	Mix	8	7	5	3	5	6	7	6	MD		AID		Adult
Yes	No	Yes	>76	4	1	5	2	0	1	9	2	0	10	0	8	2	4	1	3	8	8	5	1	9		0	9	5	4	5	6	9	9	2	Yes	Virtual	6	6	2	2	9	9	6	6	MD		AID		Adult
Yes	No	Yes	51-75	3	3	6	3	2	2	8	7	0	10	1	9	9	7	3	5	9	8	8	3	9	4	1	10	9	7	4	8	8	4	5	Yes	Virtual	9	9	6	2	8	8	8	8	MD		PID		Peds
Yes	No	Yes	>76	2	1	8	6	1	1	8	2	1	10	2	9	9	8	1	8	8	9	9	1	10	8	2	10	10	9	8	10	10	9	9	Yes	Virtual	3	2	2	3	3	3	3	4	MD		AID		Adult
Yes	No	Yes	>76	3	2	3	2	0	0	10	3	0	10	0	9	8	7	6	5	5	5	3	0	9	5	0	10	8	4	4	10	5	6	2	Yes	In-person	9	5	2	1	1	1	3	4	MD		AID		Adult
Yes	No	Yes	>76	5	1	3	2	1	1	3	2	0	9	0	5	3	2	1	2	1	7	5	1	8	5	0	9	6	7	4	7	5	6	2	Yes	Virtual	1	1	2	1	1	1	2	1	MD		AID		Adult
Yes	Yes	Yes	51-75	6	4	8	6	0	0	10	4	0	8	0	8	6	10	4	7	6	10	8	3	10	6	2	10	10	10	8	8	8	8	8	Yes	Mix	8	7	3	3	8	8	6	6	MD		AID		Adult
Yes	No	Yes	>76	7	5	9	8	0	2	8	2	2	10	0	9	8	8	6	8	9	10	9	2	9	8	0	10	10	10	8	10	9	9	3	No	Virtual	8	9	10	10	5	7	9	9	MD		AID		Adult
Yes	No	Yes	51-75	5	2	4	6	2	1	10	2	1	10	1	9	8	8	3	7	8	8	8	3	10	7	1	10	10	9	6	9	9	8	4	No	Virtual	5	5	5	8	4	4	4	7	MD		AID		Adult
Yes	No	Yes	51-75	4	2	2	2	1	2	9	2	0	10	1	10	7	5	2	3	9	8	8	3	10	9	1	10	10	7	4	10	10	9	7	Yes	Mix	2	2	3	6	2	2	3	6	MD		AID		Adult
No	No	Yes	>76	3	1	4	2	2	0	1	8	0	10	0	8	6	6	3	5	3	4	7	5	4	7	0	7	7	7	4	7	4	4	1	Yes	Mix	2	2	2	2	2	2	2	2	MD		PID		default
Yes	No	Yes	51-75	5	1	10	2	1	0	9	1	0	10	0	10	7	10	7	8	7	10	8	3	10	7	0	10	7	10	7	9	8	8	7	No	Virtual	1	1	1	1	1	1	1	1	MD		Peds		Peds
Yes	Yes	Yes	51-75	7	1	6	3	0	2	8	2	0	10	0	8	6	9	3	8	6	9	7	2	10	7	4	10	10	10	6	10	8	9	5	Yes	Mix	7	6	5	8	7	7	9	8	MD		AID		Adult
Yes	No	Yes	51-75	4	2	4	3	2	2	8	3	1	9	2	8	8	7	5	4	4	8	8	6	10	7	5	10	10	10	9	8	8	8	6	Yes	Virtual	8	8	8	8	7	7	7	7	MD		AID		Adult
Yes	No	Yes	51-75	6	2	8	2	1	1	8	1	0	10	1	9	4	8	1	2	8	9	5	1	9	2	2	8	8	8	2	7	8	3	2	No	Mix	2	3	5	7	2	3	5	7	MD		AID		Adult
Yes	No	Yes	51-75	5	2	5	6		2	7	3	1	10	2	8	7	7	3	4	7	7	8	3	8	7	2	10	9	7	7	8	9	7	2	No	Mix	6	4	3	2	3	3	2	2	MD		AID		Adult
Yes	Yes	Yes	51-75	5	3	9	3	2	2	10	2	0	10	2	10	5	5	3	5	8	10	10	5	10	9	3	10	10	10	10	10	10	10	5	Yes	Mix	8	3	3	3	7	3	3	3	MD		AID		Adult
Yes	No	Yes	>76	3	3	4	3	1	2	6	3	0	10	1	7	3	5	2	4	7	6	4	1	9	5	1	10	8	6	4	9	8	6	3	Yes	Virtual	5	6	4	3	3	5	5	5	MD		AID		Adult
Yes	Yes	Yes	51-75	6	1	7	1	1	2	8	2	1	10	1	9	8	7	3	6	6															Yes	Virtual									MD		AID		Adult
Yes	No	Yes	51-75	4	1	3	2	0	1	10	3	0	10	0	8	6	7	4	8	9	7	6	4	10	10	2	10	10	10	6	10	10	8	5	Yes	Mix	2	2	1	1	1	1	1	1	MD		Peds		Peds
Yes	No	Yes	51-75	8	3	8	5	1	1	8	3	1	10	2	7	8	9	5	5	8	9	8	2	10	5	2	10	10	10	5	5	8	9	8	No	Mix	5	6	7	8	5	6	7	8	MD		AID		Adult
Yes	No	Yes	51-75	5	5	8	5	1	1	9	1	0	10	1	10	2	9	1	4	9	8	8	3	9	5	2	10	7	10	5	8	10	6	7	Yes	Mix	4	4	2	1	5	5	8	10	MD		AID		Adult
Yes	No	Yes	26-50	2	3	2	2	2	1	4	3	0	10	1	7	3	6	2	2	6	5	6	3	6	6	2	8	7	7	5	4	7	5	5	Yes	In-person	3	5	2	2	4	5	6	6	MD		Internal Med		Adult
Yes	No	Yes	51-75	2	2	3	2	0	0	10	3	1	10	2	8	3	7	2	4	6	9	10	2	10	8	4	10	10	10	10	10	10	10	5	No	Mix	6	6	5	6	3	3	3	3	MD		AID		default
Yes	Yes	Yes	26-50	5	7	10	1	1	2	10	1	0	10	1	10	5	8	3	9	10	10	10	8	10	9	4	10	10	10	7	10	10	7	8	Yes	Temporary Virtual	9	9							MD		AID		Adult
Yes	Yes	Yes	51-75	6	4	7	2	1	8	7	3	1	10	2	10	8	3	2	6	8	9	6	1	8	6	1	10	10	3	5	7	8	6	4	Yes	Temporary Virtual	5	3	2	1	3	3	2	1	MD		AID		Adult
Yes	Yes	Yes	26-50	8	5	9	2	1	1	10	1	0	10	0	10	8	8		1	10	3	8	3	10	5	1	10	10	10	8	10	9	8		Yes	Mix	5	5	5	5	4	4	7	7	MD		AID		Adult
Yes	No	Yes	51-75	6	2	6	2	1	1	7	1	0	10	0	9	6	5	4	6	7	7	3	1	8	2	1	9	8	5	4	6	7	6	3	Yes	Temporary Virtual	5	5	3	3	5	5	3	3	MD		PID		Peds
Yes	No	Yes	>76	7	7	8	7	1	2	10	5	0	10	1	10	8	8	4	6	8	10	8	3	10	8	3	10	10	8	7	9	10	7	9	No	Mix	7	5	3	5	6	5	4	7	MD		PID		Peds
Yes	No	Yes	51-75	6	3	6	5	4	1	10	5	1	10	3	9	4	8	4	7	5	5	5	4	10	6	4	10	6	9	6	8	5	6	3	Yes	Mix	7	6	2	2	5	5	3	3	MD		PID		Peds
Yes	Yes	No	26-50	7	5	6	4	1	0	7	3	2	10	0	9	8	9	4	5	9	9	9	8	10	9	0	10	10	10	8	9	10	9	9	No	Mix	7	7	2	1	5	5	5	5	MD		AID		Adult
No	Yes	Yes	26-50	7	5	8	7	3		7	8	1	10	4	10	10	9	5	8	7	8	8	5	9	8	7	10	9	9	7	8	8	8	6	Yes	Temporary Virtual	9	8	7	6	8	8	7	6	MD		AID		Both
Yes	Yes	Yes	>76	6	6	8	8	3	1	8	5	1	10	1	9	5	8	4	7	5	9	9	3	9	7	2	10	8	9	7	8	7	8	7	No	Mix	5	4	3	2	3	3	2	1	MD		PID		Peds
Yes	No	Yes	51-75	7	3	5	2	1	1	7	7	1	9	1	9	7	7	6	3	7	7	7	4	9	8	2	10	9	9	8	7	9	9	6	No	Not Sure	5	5	6	7	4	5	7	7	MD		AID		Adult
Yes	No	Yes	51-75	3	3	3	3	1	1	4	2	1	6	0	5	5	3		4	4	6	7	2	5	5	1	7	7	6	5	6	7	7	5	No	Mix	3	3	2	3	2	2	2	3	MD		PID		Peds
Yes	No	Yes	51-75	4	2	7	3	1	2	7	3	0	10	1	9	5	6	2	6	6	7	6	1	9	2	1	10	9	8	6	8	9	6	1	Yes	Mix	7	5	2	2	3	3	2	2	MD		PID		Peds
Yes	No	Yes	51-75	7	7	8	5	2	2	8	2	1	10	2	7	6	7	4	7	9	9	7	5	9	8	7	10	8	8	8	10	10	8	8	No	Mix	8	8	8	8	8	8	8	8	MD		AID		Adult
Yes	No	Missing	>76	4	4	3	3	2	1	9	2	0	10	1	10	5	7	2	5	3	10	9	3	6		4	10	10	10	10	10	10	10	10	No	Mix	8	8	10	10	8	8	10	10	MD		AID		Adult
Yes	No	Yes	51-75	4	5	7	6	2	3	10	7	1	10	3	7	6	7	4	7	7	8	8	5	10	10	5	10	10	9	6	9	8	7	6	No	Mix									MD		AID		Adult
Yes	Yes	Yes	>76	6	3	8	2	1	1	9	2	2	10	2	9	3	9	5	2	4	10	8	5	10	7	7	10	10	10	9	8	9	10	7	Yes	Temporary Virtual	7	5	2	3	3	3	3	3	MD		PID		Peds
Yes	No	Yes	26-50	7	5	5	5	1	2	10	2	0	10	1	10	7	7	3	8	9	8	8	1	10	3	0	10	10	10	8	10	10	10	8	Yes	Mix	7	7	7	7	7	7	7	7	MD		AID		Adult
Yes	No	Yes	51-75	2	3	3	1	1	1	4	1	1	10	1	7	6	5	1	4	7	6	6	3	6	3	1	8	8	6	4	6	7	6	4	Yes	Mix	3	1	1	2	1	1	1	2	MD		AID		Adult
No	No	Yes	>76	3	1	2	2	0	1	5	1	0	10	0	4	2	8	1	2	3	7	8	1	6	2	0	8	5	8	3	2	8	5	4	No	Temporary Virtual	1	1	1	7	1	1	2	7	MD		AID		Adult
Yes	No	Yes	51-75	4	3	3	2	1	1	6	4	0	10	1	7	5	5	2	4	3	5	6	2	8	5	2	9	7	6	5	6	5	6	2	No	Mix	7	8	6	6	3	5	6	7	MD		AID		Adult
No	Yes	Yes	51-75	10	7	9	8	2	3	6	4	1	10	2	10	8	9	6	7	9	10	10	3	10	4	2	10	10	10	9	10	9	10	7	No	Mix	8	7	6	3	10	10	7	4	MD		PID		Peds
Yes	No	Yes	>76	3	1	4	4	0	3	7	3	0	10	1	9	6	7	3	6	9	6	6	1	9	4	2	7	7	8	6	9	9	7	2	No	Mix	5	5	5	5	5	5	5	5	Missing		AID		Adult
Yes	No	Yes	51-75	6	4	6	4	1	2	7	2	3	9	2	6	6	7	4	7	6	8	6	2	8	7	2	8	8	7	7	8	9	9	7	No	Mix	3	4	4	3	3	3	3	3	MD		PID		Peds
Yes	No	Yes	51-75	8	5	8	6	2	1	5		0	10	5	9	7	7	5	8	9	10	7	2	10	5	7	10	10	10	8	10	9	10	5	Yes	Mix	6	5	2	1	3	3	2	1	MD		PID		Peds
Yes	No	Yes	51-75	5	3	5	4	2	3	9	3	1	10	1	8	4	4	3	4	5	7	7	4	10	4	2	9	7	6	5	7	7	8	5	Yes	Virtual	6	6	3	3	4	6	4	4	MD		PID		Peds
Yes	No	Yes	51-75	7	3	5	5	1	1	10	5	0	10	1	10	9	7	5	8	7	8	8	2	10	5	3	10	10	10	8	10	8	8	7	Yes	Virtual	5	5	3	3	5	5	3	3	MD		PID		Peds
Yes	No	Yes	51-75	6	2	5	2	1	1	10	1	0	10	0	9	2	5	1	3	3	9	5	1	10	5	2	10	6	8	3	8	7	10	3	Yes	Virtual	3	3	3	3	3	3	3	3	MD		AID		Adult
Yes	No	Yes	51-75	3	4	5	3	1	1	8	1	1	10	1	8	6	6	1	1	6	9	7	2	9	4	0	9	9	7	2	5	7	8	8	No	Mix	2	2	2	1	1	2	2	1	MD		AID		Adult
Yes	Yes	Yes	>76	3	2	4	2	0	2	8	2	0	10	1	7	2	6	2	3	5	8	6	1	9	4	1	10	6	9	5	9	8	6	3	No	Mix	5	4	3	4	3	2	3	4	MD		Combined Med-Peds ID	Med-Peds Infectious Diseases	Both
Yes	Yes	Yes	>76	4	2	7	3	1	2	7	2	1	9	1	6	5	5	3	4	6	7	6	4	8	4	2	8	7	5	5	6	6	6	5	Yes	Mix	6	5	4	4	3	5	5	5	MD		PID		Peds
No	No	Yes	>76	2	5	3	3	1	1	9	2	0	6	1	10	9	9	2	4	2	6	6	4	9	6	3	10	10	9	4	6	4	4	6	No	Temporary Virtual	4	4	3	2	3	3	3	3	MD		AID		Adult
Yes	No	Yes	>76	3	2	3	2	1	0	7	2	1	4	2	7	3	4	2	2	5	8	5	3	10	3	3	10	5	8	6	5	7	7	4	No	Virtual	3	3	1	1	3	3	1	1	MD		PID		Peds
Yes	Yes	Yes	51-75	3	3	3	4	2	1	4	2	1	8	1	7	6	5	3	6	2	5	6	3	6	5	1	8	8	5	5	7	6	6	5	No	Mix	3	3	3	2	3	3	3	2	MD		AID		Adult
Yes	No	No	51-75	5	4	3	2	1	1	7	1	0	10	0	9	8	6	2	6	7	5	5	1	8	1	0	10	8	5	6	9	6	8	5	No	Mix	4	3	2	1	4	3	2	1	MD		PID		Peds
Yes	No	No	51-75	4	4	5	1	0	10	9	2	0	10	1	7	5	8	3	3	2	7	4	0	10	7	1	10	9	10	5	7	5	7	7	No	Mix	9	8	1	1	2	2	1	3	MD		AID		Adult
Yes	Yes	No	51-75	6	2	9	1	1	1	10	1	0	10	1	10	1	4	1	2	9	10	6	2	10	3	1	10	10	10	6	8	10	8	9	No	Mix	6	6	6	8	8	8	8	8	MD		AID		Adult
Yes	No	Yes	51-75	6	4	6	6	1	6	9	4	0	10	1	7	8	6	4	5	5	8	8	2	10	8	1	9	9	6	7	8	8	8	2	No	Virtual	5	5	7	7	5	5	7	7	MD		AID		Adult
Yes	No	Yes	26-50	4	3	5	4	2	2	9	1	1	10	1	8	6	5	2	5	3	9	8	4	10	4	1	9	8	7	6	9	8	8	5	Yes	Virtual	4	3	2	2	5	5	5	5	MD		PID		Peds
Yes	No	Yes	>76	3	2	7	4	2	2	8	2	0	10	1	9	5	6	2	5	5	9	8	3	10	5	1	9	7	7	4	7	7	6	8	No	Virtual	8	7	4	3	3	5	5	3	MD		AID		Adult
Yes	No	Yes	51-75	6	1	7	3	1	2	7	4	0	10	0	10	8	5	3	5	8	9	9	1	9	8	0	10	10	9	8	7	10	10	2	Yes	Virtual	7	6	4	5	1	2	3	5	MD		PID		Peds
Yes	Yes	Yes	26-50	4	4	5	3	1	2	9	2	1	10	0	9	4	8	2	5	6	6	6	1	10	4	0	10	6	9	3	9	9	8	7	Yes	Temporary Virtual	6	6	4	4	8	8	7	7	MD		AID		Adult
Yes	Yes	Yes	>76	5	3	8	2	2	1	7	2	1	10	1	8	5	7	3	5	8	7	7	3	8	4	2	9	7	8	3	6		4	6	No	Mix	7		5	3	8	8	9	8	MD		AID		Adult
Yes	No	Yes	51-75	7	2	9	5	1	1	10	1	0	10	0	9	8	8	2	5	7						0	10	9							No	In-person	9	7	3	2	7	7	3	2	MD		PID		Peds
Yes	No	Yes	>76	4	3	4	3	2	1	7	2	1	9	1	8	5	6	3	3	6	7	6	5	8	7	2	8	7	6	6	7	7	8	6	Yes	Temporary Virtual	4	4	4	7	5	5	5	8	MD		AID		Adult
Yes	No	Yes	>76	6	6	8	6	2	3	9	5	0	10	1	9	5	5	3	5	8	9	9	3	9	8	1	10	8	8	7	8	9	8	8	No	Virtual	7	5	5	7	2	4	5	6	MD		PID		Peds
Yes	No	Yes	51-75	3	1	3	1	1	2	4	2	0	7	0	6	4	5	1	3	3	3	4	2	7	5	1	8	8	8	5	5	7	4	3	Yes	Virtual	5	5	3	3	2	2	3	4	MD		AID		Adult
Yes	No	Yes	>76	2	2	8	3	1	3	9	2	0	10	0	9	7	7	2	7	8	10	7	3	10	4	3	10	9	9	5	9	9	6	5	Yes	Mix	5	6	3	3	3	3	3	5	MD		AID		Adult
Yes	No	Yes	>76	7	2	4	4	1	2	7	3	1	10	1	8	5	3	3	6	4	4	5	1	9	6	4	10	7	5	7	8	6	9	3	Yes	Mix	8	9	5	7	2	6	8	10	MD		AID		Adult
Yes	No	Yes	51-75	5	3	5	6	1	1	8	3	0	10	0	7	6	4	4	5	6	8	8	2	10	5	1	10	10	5	8	8	8	8	4	Yes	Mix	4	4	5	5	3	3	5	5	MD		AID		Adult
Yes	No	Yes	26-50	2	1	5	3	1	1	5	2	0	10	0	5	3	4	2	4	4	6	6	2	8	5	0	8	5	5	3	6	6	4	1	Yes	Mix	6	6	6	3	3	4	4	4	MD		AID		Adult
Yes	No	Yes	>76	6	4	4	2	1	1	10	2	0	10	0	10	7	10	2	7	8	10	8	3	10	7	0	10	10	10	7	10	10	10	10	No	Temporary Virtual	7	8	6	5	2	4	6	9	MD		PID		Peds
Yes	No	Yes	26-50	5	1	5	3	1	1	6	3	0	9	1	8	7	6	3	6	4	6	5	2	7	5	2	10	7	7	5	7	6	7	3	Yes	Mix	6	5	2	2	7	6	5	5	MD		AID		Adult
Yes	Yes	Yes	51-75	4	2	7	2	1	2	7	1	0	10	1	7	5	5	2	3	8	9	8	3	9	4	4	9	8	6	8	9	9	8	4	Yes	Mix	6	4	3	4	3	3	3	3	MD		AID		Both
Yes	No	Yes	>76	1	1	1	1	0	0	1	1	1	2	1	2	2	1	1	1	1	2	1	0	1	1	1	2	1	1	1	1	1	1	1	No	Temporary Virtual	1	1	1	1	5	4	3	3	MD		AID		Adult
Yes	No	Yes	51-75	5	5	6	5	2	2	6	2	1	10	1	9	7	7	5	9	6	9	8	3	8	4	2	9	8	7	6	9	7	6	6	Yes	Mix	8	7	3	4	6	5	3	4	MD		PID		Peds
Yes	No	Yes	26-50	8	6	9	7	4	2	7	4	0	10	1	9	9	9	5	8	8	10	9	8	10	9	3	10	10	10	10	10	10	10	8	Yes	Mix	10	10	8	8	9	9	8	8	MD		AID		Adult
Yes	No	Yes	26-50	8	5	8	5	2	1	6	4	1	10	3	9	8	8	5	7	5	10	8	5	8	7	5	10	10	10	7	10	8	9	6	No	Mix	8	7	4	4	6	5	4	4	MD		AID		Adult
Yes	No	Yes	51-75	2	2	5	2	0	0	8	0	0	10	0	9	3	3	1	4	4	7	7	1	9	3	1	10	7	4	3	8	6	4	7	No	Mix	9	4	3	3	2	2	2	4	MD		PID		Peds
Yes	No	Yes	51-75	6	6	3	2	1	2	5	2	0	10	1	4	2	4	1	1	1	9	5	2	7	7	2	8	8	8	3	7	7	9	9	No	Mix	9	7	3	7	2	3	3	5	MD		Med-Peds		Both
Yes	Yes	No	26-50	3	2	6	2	1	1	10	1	0	10	0	8	4	8	1	7	6	7	4	1	10	3	2	9	7	9	2	9	9	5	5	Yes	Temporary Virtual	3	4	2	2	0	2	2	2	Epi		AID		Adult
Yes	No	Yes	51-75	3	2	3	2	2	2	4	2	1	9	1	5	3	6	2	4	3	5	4	3	6	5	2	5	5	6	4	6	5	6	3	No	Mix	6	4	3	3	4	3	3	3	MD		AID		Adult
Yes	No	Yes	51-75	6		5	4	1	1	9	2	1	10	1	10	8	10		7	8	9		2	10	7	1	10	9	10	6	8	7	9	9	Yes	Mix	5	4	4	4	5	4	4	4	MD		AID		Adult
Yes	Yes	Yes	51-75	6	4	9	3	2	2	10	5	1	9	2	9	5	4	5	5	9	9	6	6	9	5	5	10	10	4	5	8	9	8	3	Yes	Mix	8	8	5	5	8	7	7	7	MD		AID		Adult
Yes	No	Yes	>76	3	7	8	7	1	1	9	3	1	9	0	9	7	8	1	5	7	8	7	4	9	7	1	9	7	7	4	9	9	9	8	Yes	Mix	8	8	8	9	3	3	6	7	MD		AID		Adult
Yes	No	Yes	51-75	5	5	8	7	5	1	8	4	0	10	2	8	6	8	3	8	8	10	10	7	10	7	6	10	9	9	8	10	10	8	9	Yes	Mix	8	8	7	8	7	7	8	9	MD		PID		Peds
Yes	No	Yes	26-50	8	5	5	3	1	1	10	1	0	10	0	9	9	9	1	8	8	8	8	2	10		1	10	10	10	8	10	10	10	8	Yes	Temporary Virtual	7	7	3	2	8	8	4	3	MD		PID		Peds
No	No	Yes	51-75	5	3	4	4	1	1	9	2	0	10	1	8	6	7	5	5	9	10	10	6	10	6	3	10	10	10	8	9	10	9	7	Yes	Temporary Virtual	7	5	3	5	2	2	2	3	MD		AID		Adult
Yes	No	Yes	51-75	4	1	5	4	1	1	6	2	0	5	0	8	5	5	3	7	7	9	7	4	9	5	1	10	8	6	6	10	10	9	2	Yes	Mix	8	8	5	3	7	7	6	5	MD		PID		Peds
Yes	Yes	Yes	>76	3	1	4	1	0	1	8	1	0	10	0	10	3	4	1	5	7	8	7	1	9	5	1	10	8	5	6	7	8	8	2	No	Mix	2	2	3	3	2	2	3	4	MD		AID		Adult
Yes	Yes	Yes	>76	5	3	10	2	2	1	9	2	1	10	2	10	4	5	3	3	10	10	9	8	10	8	3	10	10	7	8	10	10	8	5	No	Mix	4	5	4	3	3	3	3	3	MD		AID		Adult
Yes	Yes	Yes	>76	2	2	9	2	1	1	10	2	0	10	1	9	3	6	1	4	4	10	7	4	10	6	1	9	8	6	4	7	7	6	3	Yes	Mix	5	5	2	3	2	2	2	4	MD		PID		Peds
Yes	No	Yes	26-50	5	4	5	5	2	2	7	2	1	8	2	6	6	6	4	6	5	5	8	3	8	3	2	8	8	8	6	8	6	7	6	Yes	In-person	8	6	4	3	7	7	5	6	MD		AID		Adult
Yes	No	Yes	>76	3	2	6	2	1	2	8	1	0	10	0	6	3	4	2	2	5	7	4	1	8	3	0	9	5	5	4	7	7	5	2	Yes	Mix	3	3	2	5	3	4	2	2	MD		AID		Adult
Yes	No	Yes	>76	4	3	6	3	1	1	9	3	0	10	1	9	8	5	3	4	7	9	7	1	10	6	1	10	10	6	5	7	8	8	6	No	Virtual	5	4	4	5	4	4	4	6	MD		AID		Adult
Yes	No	Yes	>76	2	7	4	3	1	1	3	2	1	10	0	10	9	4	1	3	5	8	9	3	8	8	1	10	9	8	9	9	9	9	9	No	Temporary Virtual	9	9	4	3	8	8	7	8	MD		AID		Adult
Yes	No	Yes	>76	7	6	8	4	2	2	10	4	1	10	1	10	5	6	3	9	10	10	7	3	10	6	1	10	9	6	6	10	10	9	6	Yes	Mix	7	4	3	3	5	4	2	2	MD		AID		Adult
Yes	Yes	Yes	26-50	8	5	6	4	3	2	7	5	1	9	3	8	6	6	7	6	7	8	8	6	8	8	4	7		6	6	7	7	8	6	No	Mix	5	7	8	8	6	7	9	8	MD		AID		Adult
Yes	No	Yes	>76	4	2	7	3	1	5	8	3	0	9	1	9	8	7	1	5	8	9	7	1	9	7	1	9	9	7	7	9	9	7	4	Yes	Temporary Virtual	5	4	2	3	5	4	2	3	MD		AID		Adult
No	No	No	51-75	7	8	6	8	7	8	9	6	0	10	2	8	8	9	6	8	5	9	10	9	10	8	5	9	10	10	9	10	9	10	9	No	Mix	7	7	7	9	5	2	8	10	MD		AID		Adult
Yes	Yes	Yes	51-75	7	7	3	5	3	1	10	2	1	10	1	10	5	10	5	5	5	8	8	6	7	5	6	10	10	10	7	9	7	10	8	No	Mix	5	6	7	7	5	6	4	7	MD		PID		Peds
Yes	No	Yes	26-50	4	1	4	4	1	0	8	2	0	8	0	4	4	2	4	4	4	8	8	2	8	5	0	8	8	8	6	6	8	8	5	Yes	Virtual	1	1	1	1	1	1	1	1	MD		PID		Peds
Yes	No	Yes	51-75	4	3	6	5	1	1	7	1	0	10	0	9	7	7	3	4	6	9	8	2	9	2	1	10	8	8	5	9	8	7	4	No	Temporary Virtual	3	3	2	3	2	2	2		MD		PID		Both
Yes	No	Yes	51-75	6	5	5	3	2	3	9	3	1	10	2	9	7	9	4	6	8	7	7	3	10	7	7	10	8	10	8	8	9	9	8	No	Mix	9	7	8	8	5	7	8	8	MD		AID		Adult
Yes	No	Yes	>76	1	1	3	1	0	1	3	0	0	10	0	4	3	6	1	6	7	5	7	1	7	4	1	8	7	7	5	9	7	4	4	No	Mix	6	5	6	6	3	4	5	6	MD		PID		Peds
Yes	No	Yes	51-75	6	2	5	2	1	1	7	2	0	10	0	10	3	6	2	5	8	10	7	5	10	3	0	10	7	9	6	9	10	6	5	No	Mix	8	6	2	1	7	5	1	1	MD		PID		Peds
Yes	Yes	Yes	>76	4	5	4	2	1	1	7	2	0	10	2	9	3	5	2	3	5	7	7	4	7	4	4	10	8	8	3	6	7	7	6	No	Mix	8	7	5	3	7	8	8	9	MD		AID		Adult
Yes	Yes	Yes	51-75	8	7	7	4	1	1	7	6	0	4	1	8	7	7	3	5	6	8	7	3	9	3	1	9	8	8	4	8	7	8	4	Yes	Mix	8	5	5	5	3	3		3	MD		AID		Adult
Yes	No	Yes	>76	4	4	6	2	0	1	10	2	0	9	1	7	7	6	2	3	3	9	8	1	10	8	2	10	10	7	4	7	8	6	5	No	Mix	5	4	4	4	3	3	4	4	MD		AID		Adult
Yes	No	Yes	51-75	2	1	7	1	0	0	9	1	0	10	0	6	4	4	1	1	5	10	8	3	10	5	0	9	9	10	8	10	10	10	4	No	Not Sure	1	1	2	2	1	1	1	1	MD		AID		Adult
Yes	No	Yes	>76	5	7	7	2	1	1	10	3	0	10	0	9	2	4	2	6	8	9	6	1	10	6	1	10	8	6	7	8	9	7	8	Yes	Virtual	5	5	3	2	3	3	2	2	MD		AID		Adult
Yes	No	Yes	51-75	3	4	4	3	1	1	10	2	0	10	1	8	3	10	2	8	7	9	8	4	10	4	2	10	6	10	4	10	8	8	6	No	Virtual	5	5	7	8	4	5	7	9	MD		PID		Peds
Yes	No	Yes	>76	4	3	5	4	1	2	8	3	1	10	1	9	3	3	3	4	5	9	8	2	9	6	2	9	9	6	6	9	8	8	5	Yes	Mix	5	5	4	2	5	5	5	2	MD		PID		Peds
Yes	No	Yes	51-75	5	2	5	3	1	2	5	3	1	7	1	5	4	3	3	3	5	7	6	2	7	6	2	8	8	3	4	6	7	7	4	Yes	Temporary Virtual	3	3	2	3	3	3	4	4	MD		AID		Adult
Yes	Yes	Yes	51-75	6	4	8	6	1	2	8	6	0	10	2	10	7	7	5	6	7	7	6	3	10	7	7	10	8	8	7	9	7	7	4	No	Mix	6	6	4	4	6	6	5	7	MD		PID		Peds
Yes	No	Yes	>76	1	1	1	1	0	1	1	1	1	10	0	5	1	4	1	1	1	3	3	1	3	2	1	7	5	5	3	5	2	3	3	No	Mix	2	2	1	1	1	1	1	1	MD		AID		Adult
Yes	No	Yes	51-75	7	5	6	5	3	4	9	3	1	9	2	8	6	5	4	7	6	7	6	4	9	4	3	8	7	6	5	9	6	8	7	No	Mix	6	5	6	7	4	4	5	6	MD		PID		Peds
Yes	No	Yes	51-75	1	2	2	1	2	2	3	0	0	5	1	6	3	3	1	1	2	4	2	2	3	2	1	8	5	3		2	2	2	4	No	Virtual	7	8		1	3	5	3	1	MD		PID		Peds
Yes	Yes	Yes	26-50	5	5	7	4	1	2	9	1	0	10	1	8	7	3	2	7	7	8	5	3	10	3	2	10	9	7	6	10	9	8	7	Yes	Mix	8	8	4	3	5	5	5	5	Missing		AID		Adult
No	No	Yes	26-50	2	1	1	0	0	0	1	1	1	9	0	2	2	1	1	1	1	4	4	2	5	5	0	9	8	3	4	2	2	6	4	No	Mix	1	1	0	0	1	1	1	2	MD		AID		Adult
Yes	Yes	Yes	51-75	4	2	8	5	1	2	7	3	1	10	0	7	4	6	4	5	7	9	8	2	9	4	1	9	7	6	5	8	7	8	4	Yes	Mix	3	3	3	5	2	3	3	4	MD		PID		Both
Yes	No	Yes	51-75	3	3	6	2	2	1	5	2	0	10	1	7	5	6	3	3	6	6	5	2	8	5	2	8	8	5	4	8	5	8	5	Yes	Mix	7	7	7	5	7	7	7	7	MD		AID		Adult
Yes	No	Yes	>76	5	4	4	2	0	1	3	1	0	9	0	8	7	4	2	4	3	5	4	2	9	2	0	9	8	6	5	7	5	7	3	No	Mix	7	7	3	2	7	7	5	4	MD		PID		Peds
Yes	No	Yes	51-75	5	4	5	2	2	2	9	2	0	10	0	9	4	5	2	7	9	8	8	3	10	5	2	10	8	8	5	8	10	8	5	Yes	Virtual	9	8	7	4	9	8	7	4	MD		AID		Adult
Yes	No	Yes	51-75	1	0	2	1	1	1	4	1	0	10	0	7	1	4	1	2	2	7	5	1	5	3	0	9	4	5	2	6	5	7	1	Yes	Mix	1	1	1	1	2	2	2	2	MD		AID		Adult
Yes	No	Yes	26-50	5	3	6	4	1	1	8	2	0	7	1	7	5	5	2	5	9	9	5	2	10	4	2	10	7	8	4	7	10	7	5	No	Mix	8	8	6	5	7	7	6	5	Other	Physician and Hospital Epidemologist	AID		Adult
Yes	No	Yes	<25	3	7	2	2		0	10	1	0	10	0	8	8	7	5	8	6	10	8	1	10	10	1	10	10	10	6	10	8	10	3	No	Mix	5	5	5	8	3	3	3	10	MD		AID		Adult
[truncated: 4 more columns]
